# Supplementary material for: Glycan-mediated enhancement of reovirus receptor binding
Source: Nat Commun. 2019 Oct 1;10:4460. doi: 10.1038/s41467-019-12411-2 (PMC6773860; doi:10.1038/s41467-019-12411-2)
Supplement: Supplementary file 9 — Source Data [file 41467_2019_12411_MOESM9_ESM.xlsx]

## Sheet: Fig. 2b
Binding frequency [%]
T3SA+	T3SA-	T3SA+ +Neu5Ac	T3SA+ +LSTa	T3SA+ +LNnT
12.3	2.1	3.2	1.9	11.4
10.6	1.4	2.9	2.3	13.2
11.5	0.2	2.5	3.6	10.8
13	1.9	3	2.9	11
11.1	0.7	1.8	2.8	12.5
12.5	2	2.6	2.4	12
11.8	1.5	2.5	2	11.5
11.9	0.9	1.9	3	13

## Sheet: Fig. 2c
Loading rate [pN/s]	Force [pN]
14.4089	58.6415
25.6234	72.6813
36.4597	31.0736
52.0637	67.7836
52.1414	61.8612
70.3281	48.8803
74.877	37.5361
81.5058	53.5759
87.3637	48.9629
90.5094	37.2251
94.0944	60.4326
113.526	47.3831
118.249	55.5197
123.997	48.1213
127.592	62.4247
129.578	35.5279
132.516	39.9092
137.653	44.3608
137.807	35.1351
144.316	46.5476
154.063	54.9771
164.08	35.5032
172.191	96.5643
184.963	70.9209
185.82	51.337
190.446	50.1411
195.28	31.9076
196.207	27.2882
196.791	38.5406
198.967	52.325
204.693	29.029
211.446	56.2107
211.724	64.4355
225.437	63.7124
226.982	42.5588
227.266	113.815
229.458	59.1061
237.616	25.0837
242.562	42.272
249.023	39.2968
250.281	49.6067
255.723	73.8079
256.222	92.5676
256.299	51.2915
256.299	48.2616
256.845	68.8062
259.143	61.5403
259.208	54.0578
267.026	45.7335
272.858	51.9995
274.551	48.1835
275.396	45.9088
275.626	71.909
282.071	50.7136
285.299	59.0585
291.448	36.4436
292.295	57.6181
295.094	42.2592
300.379	43.9356
300.869	29.1249
303.089	51.5976
304.908	43.9693
304.941	47.7906
305.76	62.3244
306.381	66.9076
314.263	55.5461
320.705	38.7058
324.577	40.3765
325.903	60.0489
327.638	45.5495
328.382	56.0561
328.707	73.4113
333.374	54.9229
336.835	60.5347
337.131	95.7396
337.245	52.5849
341.672	67.3233
342.155	84.3301
344.202	63.6697
345.138	69.7023
345.893	67.0918
346.119	56.2784
349.916	76.3115
352.618	85.7257
352.646	62.0485
354.226	53.5508
356.351	28.727
357.467	39.2808
357.896	39.1484
359.439	42.7386
368.066	38.641
369.979	59.0471
373.32	78.8849
378.142	62.0515
378.302	63.7865
380.373	59.3185
381.217	37.681
382.281	61.7692
382.892	72.3634
382.892	40.781
388.105	72.1397
390.188	32.7897
391.063	46.4626
391.069	102.516
392.418	82.8878
392.451	93.5506
393.142	93.9985
394.002	77.1418
395.543	67.7414
395.598	59.1177
399.135	51.7024
399.916	46.3508
400.398	45.7341
406.927	59.5901
407.577	63.6203
409.962	70.2001
414.411	85.6583
416.168	75.7901
421.14	65.7569
422.481	42.8379
424.746	72.7575
426.098	62.124
427.318	50.5874
430.152	61.1252
430.178	56.5074
435.134	99.7791
435.134	99.7791
436.021	72.4539
440.453	45.6001
440.534	41.6607
446.748	41.0819
449.215	53.9177
454.985	42.8978
458.543	57.181
462.735	63.9259
462.972	68.9288
464.368	63.4532
464.428	70.6113
465.015	119.851
466.799	42.1513
468.131	89.1726
471.171	52.0459
471.546	103.198
471.546	103.198
474.99	101.495
475.337	53.6463
476.956	57.6861
477.352	53.0163
481.34	75.9976
481.655	26.1188
482.013	58.0388
482.393	51.6168
482.505	30.9078
482.82	60.8091
483.76	73.052
483.964	63.7376
487.56	28.859
487.875	44.3849
488.367	31.4125
494.374	56.7503
495.477	41.2655
496.391	65.6361
503.466	48.0457
505.456	48.3925
511.771	60.53
511.813	48.1628
513.031	53.148
514.684	46.8021
516.876	89.1711
517.529	62.9495
518.261	51.3313
520.37	29.2936
521.783	83.83
527.686	48.267
532.868	43.0152
533.452	50.5965
535.308	57.4938
539.09	60.2248
540.271	62.7521
540.44	62.0885
541.4	40.125
541.687	72.8351
544.536	68.1363
545.967	103.469
546.144	47.5078
546.476	53.865
549.349	66.8152
553.393	51.5803
559.324	91.3393
561.78	84.1477
561.883	49.1252
563.742	81.7945
565.459	97.9466
567.975	57.0338
572.551	79.1942
577.816	46.1322
579.917	67.2672
587.066	65.5996
588.452	54.8266
589.267	91.185
592.43	70.8401
600.954	62.0551
602.619	69.5699
602.663	58.4368
603.591	60.5399
605.136	70.5198
605.201	57.1737
608.704	98.0151
611.996	69.1273
613.869	42.5842
617.29	32.5918
619.08	60.9832
624.379	42.7082
628.04	54.7489
628.381	177.087
634.716	73.882
634.774	62.462
639.2	41.2007
640.242	60.8754
640.575	77.7079
643.245	43.9818
648.748	71.4828
648.794	88.6403
649.798	55.1546
651.559	55.4711
652.752	71.5345
653.289	55.1091
661.323	102.198
661.897	72.5245
662.363	132.267
662.474	102.044
664.816	80.5945
664.845	60.0357
665.737	51.3351
667.195	82.4459
667.663	74.7733
669.191	59.7748
673.68	59.2383
674.164	77.4943
674.38	64.2647
680.15	58.2185
683.058	100.326
683.447	56.996
694.78	52.4134
695.317	63.3456
695.858	31.2115
698.187	51.545
700.404	66.8275
703.061	71.5641
706.014	150.65
706.745	60.5127
711.499	59.3203
714.231	80.1229
722.848	98.9966
727.912	73.4152
728.059	97.6799
732.927	84.3361
733.411	54.505
734.615	90.626
739.305	47.3417
739.729	66.6679
741.728	89.0312
747.491	53.7103
749.099	56.763
751.508	68.7611
755.057	153.676
758.506	70.1278
759.988	64.0011
761.111	83.3374
761.496	35.6611
762.545	75.0173
763.374	100.817
767.675	69.6997
771.911	57.155
772.72	89.0919
775.651	64.5022
776.175	85.8197
777.091	96.7502
785.242	118.854
785.687	58.8388
788.713	61.3606
791.542	59.355
795.87	81.6658
803.848	91.3025
813.769	120.27
818.712	98.0264
819.11	45.5368
819.368	102.444
828.103	46.7236
829.958	42.648
830.548	78.09
832.845	46.9239
832.912	111.264
834.164	71.2863
837.085	87.7951
838.231	68.0878
839.624	106.4
844.655	56.3131
851.335	67.1711
855.804	52.9277
857.026	81.607
858.348	106.559
860.322	45.4811
863.087	50.7943
865.129	66.3929
870.035	91.9216
875.868	41.6322
877.34	53.6081
881.984	55.9236
886.383	73.2315
889.831	49.3704
890.022	147.411
896.678	73.928
898.343	45.3539
900.441	103.415
901.189	50.8898
902.453	69.8375
903.217	62.506
904.533	85.4031
904.574	56.8029
910.757	112.265
911.213	58.6764
916.108	105.693
920.181	44.9009
925.875	55.1738
927.737	122.699
930.195	91.7784
936.213	54.8738
938.013	161.762
938.239	42.3785
953.391	89.9633
957.837	91.7126
960.974	48.9671
962.398	86.4687
970.456	68.4645
970.825	76.3351
974.714	55.581
977.34	50.6062
978.344	69.5115
980.676	62.7235
980.798	57.9606
981.214	173.082
987.228	120.125
990.942	60.182
991.689	34.9592
991.885	80.9949
993.137	124.295
995.589	73.1425
995.768	131.705
997.267	48.4144
1004.87	79.6907
1005.96	56.2091
1018.82	51.963
1019.52	64.2373
1019.53	43.0665
1022.81	49.0429
1024.47	57.8032
1031.54	138.901
1032.21	77.058
1032.44	69.1695
1036.45	59.6613
1046.51	75.9002
1046.72	68.9405
1047.79	87.3306
1050.11	192.728
1050.87	77.2216
1052.35	123.336
1053.97	76.3633
1059.17	47.9321
1063.87	60.7545
1064.6	80.2922
1065.9	85.4879
1067.2	88.173
1067.89	87.3161
1079.7	99.2062
1080.39	143.111
1082.56	87.616
1087.99	102.052
1088.15	72.968
1090.64	42.979
1098.14	122.236
1099.87	49.5159
1101.16	122.771
1107.02	57.1891
1109.29	84.4005
1124.55	114.283
1127.8	112.292
1129.49	168.058
1137.52	82.7209
1140.36	69.7715
1140.51	101.407
1146.08	62.5163
1148.44	69.3949
1153.57	128.614
1153.83	163.868
1157.41	72.1974
1158.7	123.398
1159.1	61.3732
1161.2	187.631
1169.38	85.1903
1170.41	93.1221
1177.21	73.2514
1177.6	124.001
1180.7	86.596
1181.73	46.1189
1184.6	59.2956
1185.05	37.926
1185.37	37.6028
1189.39	35.2212
1191.26	157.164
1200.11	66.4254
1202.35	42.7487
1202.73	56.6875
1204.57	61.918
1206.32	44.3591
1206.77	69.1114
1207.94	108.252
1210.71	52.0233
1220.44	55.612
1221.23	67.5243
1221.42	83.1493
1222.47	52.7152
1226.57	110.877
1229.07	144.234
1232.61	54.2565
1238.51	66.3565
1242.04	87.4688
1244.09	70.9824
1244.44	86.6008
1251.42	80.3839
1255.55	59.9753
1257.58	60.9485
1261.03	123.03
1261.07	65.504
1264.86	80.7465
1266.63	140.078
1273.93	71.8909
1278.53	83.2365
1281.26	97.6534
1284.58	68.2114
1286.59	77.1069
1290.56	69.0319
1298.21	71.6009
1300.08	94.6467
1306.91	86.9188
1313.75	66.048
1314.18	38.0797
1315.64	113.379
1319.49	112.547
1321.22	118.21
1330.53	114.402
1336.48	73.9082
1340.9	55.1934
1345.98	66.4985
1346.65	126.54
1347.6	148.965
1364.1	66.8644
1364.59	189.953
1366.16	62.5525
1377.53	79.203
1377.98	131.771
1381.59	83.6414
1381.75	92.3723
1382.48	124.174
1384.27	48.8416
1384.51	98.5637
1387.66	43.3345
1391.81	67.8408
1392.29	103.928
1393.11	62.3438
1397.7	166.679
1398.42	117.363
1399.11	97.3489
1408.81	194.08
1409.58	193.566
1409.79	53.0008
1410.1	191.751
1427.38	168.386
1437.51	104.712
1443.57	179.747
1446.45	147.819
1457.73	161.226
1459.75	41.567
1460.68	140.975
1466.53	64.4306
1472.71	119.543
1472.93	135.603
1473.99	69.0333
1476.95	56.4783
1477.77	57.0692
1479.25	46.8295
1480.45	54.8046
1480.75	190.745
1482.92	59.4451
1489.32	64.8669
1489.51	87.9262
1492.99	48.9619
1499.2	45.021
1511.28	54.5742
1515.29	120.941
1518.69	55.6442
1522.21	75.5782
1523.37	132.121
1524.07	136.027
1524.65	61.8132
1532.24	107.047
1534.66	76.6523
1536.56	38.2623
1540.06	163.658
1546.79	88.8804
1551.91	58.9964
1554.64	37.7238
1556.43	88.1836
1563.54	68.3827
1567.23	56.858
1568.65	38.1999
1578.19	59.9884
1579.19	40.5012
1581.62	87.685
1582.11	106.609
1582.72	181.823
1591.79	126.283
1592.52	40.8099
1593.09	60.1184
1594.59	81.5553
1599.76	153.081
1602.09	92.5876
1610.88	202.404
1611.3	100.895
1611.74	113.687
1619.82	79.9728
1627.34	152.232
1628.02	94.8001
1629.09	182.368
1629.35	157.117
1639.28	57.3558
1640.98	59.9573
1644.33	41.3377
1648.91	66.1535
1649	101.454
1653.49	55.8352
1656.97	189.757
1675.46	54.0256
1676.4	137.394
1689.62	111.5
1696.1	151.582
1702.21	72.1774
1702.53	77.6317
1703.37	73.6556
1709.95	62.2407
1711.75	75.6045
1714.5	77.3668
1718.52	108.46
1723.75	125.053
1729.09	98.9628
1733.27	108.355
1738.56	103.434
1738.62	41.1302
1744.86	66.5839
1750.9	201.935
1757.8	54.5203
1761.47	56.4545
1776.19	102.879
1777.9	56.6167
1780.31	66.8053
1781.38	58.3828
1781.42	149.51
1800.94	127.555
1804.52	81.3959
1809.26	75.5421
1817.86	194.537
1818.85	58.5591
1834.42	123.556
1841.38	130.832
1857.99	168.564
1858.59	159.38
1867.4	169.229
1871.68	181.589
1879.23	181.262
1881.37	217.264
1884.06	74.0477
1890.38	140.925
1894.24	142.123
1900.59	212.26
1902.03	49.214
1902.11	96.5461
1912.55	112.768
1919.8	188.903
1924.68	114.964
1928.81	180.408
1939.79	50.2476
1940.39	129.752
1940.98	36.4883
1944.36	57.6385
1949.33	75.5762
1949.34	79.2654
1949.71	231.17
1957.57	110.606
1958.41	80.8119
1958.46	52.636
1963.44	94.2062
1964.12	132.559
1971.36	90.4024
1971.39	49.8133
1971.5	159.179
1978.68	53.4532
1980.06	165.997
1998.24	115.994
2003.93	78.9059
2005.26	55.4785
2013.91	91.7199
2023.16	108.657
2028.66	179.385
2033.26	222.29
2035.21	62.0146
2052.44	97.3617
2054.11	114.141
2055.11	94.9903
2058.18	95.5544
2060.54	136.198
2082.91	52.1046
2083.3	145.906
2090.36	127.43
2095.99	166.143
2102.66	129.591
2105.74	184.001
2112.69	146.513
2119.16	56.1493
2120.74	102.287
2121.82	91.2442
2130.18	206.093
2132.86	182.606
2132.91	68.0709
2140.56	161.928
2141.11	56.2491
2151.78	190.106
2160.99	157.644
2168.01	43.5506
2177.26	82.5069
2180.94	129.147
2192.63	151.317
2198.05	103.454
2200.97	95.2658
2206.38	88.8386
2206.85	132.241
2215.31	176.504
2219.31	81.4373
2222.21	79.698
2225.55	113.294
2229.94	43.5232
2235.81	122.648
2246.35	124.252
2251.16	98.3842
2254.09	106.759
2255.63	107.993
2268.99	73.7571
2278.56	98.2554
2279.68	200.157
2291.15	62.193
2299.54	160.701
2302.09	97.6526
2323.3	181.126
2336.36	74.3297
2339.28	192.236
2349.78	52.7731
2351.49	86.9623
2351.75	219.15
2351.97	43.9458
2355.86	199.234
2358.42	192.78
2360.33	92.5429
2362.49	270.684
2387.67	145.003
2395.21	37.4836
2397.19	125.777
2400.6	253.396
2400.85	107.952
2401.32	82.4693
2407.91	75.0655
2411.41	193.328
2425.43	69.22
2425.95	35.8109
2427.16	108.783
2432.29	81.0087
2437.61	83.7964
2444.01	91.0487
2448.07	115.511
2452.97	83.5545
2474.72	187.22
2479.22	119.611
2482.04	77.5654
2485.62	196.327
2488.82	88.1359
2495.47	37.6861
2496.33	121.253
2496.71	198.139
2506.27	74.7008
2507.88	146.687
2517.39	167.854
2521.47	55.2707
2532.24	62.7979
2541.41	163.239
2547.41	104.881
2570.69	91.7274
2573.08	191.618
2574.7	81.4196
2576.9	51.8077
2581.24	215.574
2582.91	133.005
2584.28	107.97
2592.91	126.142
2595.3	264.612
2600.91	161.403
2602.03	92.3452
2612.71	107.717
2621.36	131.978
2629.18	113.058
2635.44	219.066
2645.02	102.311
2668.13	156.856
2680.71	200.824
2681.47	80.3751
2681.49	151.674
2704.39	78.9828
2705.05	129.242
2713.47	102.062
2716.15	188.927
2718.33	193.597
2723.87	155.88
2725.68	113.426
2755.24	78.2613
2773.54	60.4996
2792.55	46.9038
2793	49.101
2823.65	56.1956
2823.91	112.189
2827.63	175.304
2835.76	106.894
2843.79	135.459
2850.05	129.108
2852.09	118.501
2857.1	83.2254
2880.86	66.6532
2888.96	92.375
2906.33	162.887
2935.13	104.674
2935.78	129.751
2944.38	98.0869
2967.23	119.949
2980.11	120.318
2980.22	232.82
2990.74	76.7173
2992.85	115.343
3002.57	213.559
3004.47	135.38
3025.41	135.617
3028.93	159.236
3038.81	81.2189
3052.34	100.176
3060.28	118.33
3068.51	75.7177
3086.94	146.074
3087.19	144.722
3113.61	133.608
3133.95	276.338
3149.44	159.07
3171.49	111.724
3173.09	245.224
3180.86	122.262
3184.14	68.7077
3190.85	162.589
3196.94	59.4663
3232.85	70.537
3247.22	50.4927
3250.84	147.594
3256.45	302.731
3259.32	246.615
3263.36	122.308
3279.51	74.5242
3283.86	83.9533
3290.83	26.1408
3329.72	231.513
3332.24	193.115
3333.95	86.7478
3362.72	135.602
3370.9	141.844
3373.07	130.302
3381.01	121.63
3385.65	150.423
3402.66	27.3048
3406.7	154.463
3411.5	73.6637
3417.56	59.8873
3445.75	69.0471
3454.82	168.958
3456.66	117.313
3469.41	77.6489
3470.77	275.189
3486.71	331.702
3488.96	91.0176
3491.45	87.8958
3501.91	75.6061
3503.17	278.53
3520.84	88.477
3530.51	167.747
3561.92	39.9209
3579.95	72.588
3600.4	144.34
3607.14	67.2818
3624.87	321.14
3667.06	112.739
3689.65	99.8225
3697.59	98.7898
3739.74	217.234
3753.7	53.6618
3768.59	150.654
3771.48	446.19
3780.95	51.5909
3791.59	167.971
3818.01	179.65
3824.85	93.2449
3853.17	272.546
3866.13	178.141
3879.06	83.4313
3888.04	121.106
3901.17	197.67
3914.23	85.1501
3950.51	130.492
3958.68	226.806
3976.29	106.771
4013.9	69.6189
4017.21	352.167
4019.97	34.4185
4021.15	188.886
4031.22	248.711
4039.89	64.7119
4047.42	77.7301
4065.82	74.9239
4083.01	54.3599
4088.56	199.543
4109.08	164.987
4111.97	119.232
4115.1	44.2289
4115.82	67.5083
4124.23	214.133
4125.73	451.571
4126.23	154.706
4139.93	37.3518
4151.49	123.588
4164.71	136.768
4164.79	64.7401
4181.95	206.098
4205.86	67.6116
4256.87	99.8923
4271.47	52.2495
4320.2	93.8638
4321.49	142.746
4342.59	222.073
4345.96	49.9124
4389.06	85.5096
4423.81	286.639
4426.57	359.038
4429.76	46.4756
4446.22	130.963
4449.11	44.8476
4461.63	137.391
4499.23	215.071
4513.14	41.7288
4513.24	58.7045
4519.78	188.04
4534.88	124.659
4540.98	120.102
4557.7	41.4014
4566.6	180.316
4580.85	284.537
4583.75	259.319
4597	74.4879
4605.67	165.058
4608.05	77.887
4611.05	111.803
4634.14	95.059
4649.41	170.617
4654.78	246.574
4680.07	202.475
4700.25	52.1433
4744.21	226.739
4765.41	226.838
4769.79	71.2432
4789.04	204.79
4801.46	89.0237
4824.86	64.1244
4873.46	190.207
4884.27	76.1375
4910.84	124.715
4935.74	278.544
4964.02	63.1176
4965.65	73.349
4975.45	89.2419
5002.58	79.5759
5015.07	141.977
5025.59	213.895
5049.68	75.3672
5051.5	71.9603
5068.92	83.1312
5075.16	148.79
5075.71	73.5939
5098.74	53.0287
5109.07	83.686
5123.71	73.6022
5196.71	102.881
5199.8	279.473
5204.77	220.72
5208.69	281.043
5231.14	259.556
5235.96	52.9899
5245.33	164.907
5288.34	129.521
5346.76	88.0042
5359.24	145.887
5379.96	169.977
5446.48	275.517
5486.99	42.6317
5513.61	62.8277
5539.87	198.109
5584.07	55.7097
5610.53	105.693
5664.54	155.101
5666.03	113.63
5674.98	138.469
5680.3	128.528
5689.1	186.472
5743.39	92.054
5758.1	67.1772
5764.54	48.7528
5799.99	109.255
5819.22	88.7224
5907.2	234.673
5962.71	53.2463
5968.64	60.3591
5999.05	119.67
6005.49	40.4155
6326.52	35.1266
6403.63	111.851
6501.67	306.972
6622.39	78.1403
6637.59	74.9465
6639.94	69.8274
6729.63	202.076
6748.88	105.176
6766.54	86.6966
6788.7	53.8726
6805.33	213.6
6809.16	147.151
6874.62	80.7269
6935.44	182.813
7018.31	142.382
7041.01	62.8561
7054.46	97.8641
7079.44	45.2075
7115.02	74.1605
7139.66	64.8884
7160.76	216.163
7168.31	156.948
7223.43	163.587
7242.5	95.2759
7295.94	64.1313
7298.01	122.78
7307.36	33.0867
7486.57	237.017
7596.8	92.7167
7596.92	74.5362
7607.86	287.115
7609.11	106.527
7681.75	124.174
7693.27	89.1379
7695.43	57.0497
7702.91	75.6047
7725.9	76.1619
7761.89	155.437
7797.6	47.153
7868.68	63.017
7905.48	85.5108
7944.77	177.085
7955.24	78.0904
7960.36	383.056
7980.08	143.6
7982.81	55.9308
8005.45	109.149
8012.36	89.6361
8081.13	205.784
8236.76	73.2627
8255.1	129.235
8285.64	204.751
8419.62	68.2576
8433.9	63.1249
8528.62	67.4885
8779.59	88.1272
8781.63	97.0612
8835.84	82.6858
8891.21	99.4209
8957.76	25.7977
9000.29	135.637
9121.21	86.3368
9150.42	96.7383
9200.24	53.6044
9229.84	118.904
9238.55	71.1042
9296.21	264.183
9313.52	99.153
9357.87	90.0688
9401.77	124.781
9408.27	49.6153
9426.08	286.923
9493.51	67.6351
9503.94	50.0245
9509.29	80.5343
9520.12	63.5351
9628.41	66.692
9668.2	47.364
9753.93	83.5439
9873.58	42.3099
9873.58	93.4333
9923.12	46.0235
9930.14	86.779
9949.37	78.2748
9952.65	169.625
9964.85	133.354
10005	70.0507
10020.5	106.713
10031.7	81.6172
10039.2	94.3475
10040.3	89.8269
10049.3	36.0931
10216.3	136.177
10252.4	133.768
10337.4	63.3959
10354.2	70.4045
10389.9	161.39
10398.4	77.6986
10415.9	107.604
10445.2	93.7694
10464.1	189.623
10754.8	115.038
10785.8	80.219
10987.1	104.453
11005.5	101.081
11022.1	85.2234
11174.8	97.819
11274.9	202.469
11283.8	62.0142
11287.7	127.105
11292.7	103.142
11323.4	66.6497
11325.8	92.9332
11338.3	105.661
11367.9	98.9317
11390.8	79.4114
11445.6	66.322
11461.9	76.1868
11553.7	83.9559
11711.1	91.4322
11720.6	62.2611
11887.8	85.5645
11899.5	62.6288
11936	92.468
12017.2	98.9968
12061.3	53.9666
12195.5	129.312
12229.7	74.7198
12232.7	69.4494
12264.2	78.7989
12296.8	49.3139
12318.5	81.3297
12357.9	105.878
12382	83.0988
12535.5	173.577
12642	57.2562
12675.7	101.497
12736.8	74.4158
12744.4	45.324
12764.7	152.4
12799.8	87.0177
13002.2	51.0028
13144.3	109.958
13155.9	105.241
13158.3	125.092
13231	108.179
13281.7	80.1568
13310.8	55.2478
13381.5	56.5281
13422.8	50.2193
13508.3	109.332
13544.3	86.8591
13602.5	48.2522
13605.3	114.153
13607.8	89.8303
13644.7	104.959
13709.9	108.485
13739.4	54.6698
13816.2	131.488
13835.6	63.397
13921.2	116.531
14036.4	95.955
14058.7	110.071
14072.8	82.21
14113.8	162.542
14181.1	42.3778
14249.3	250.356
14298.1	187.905
14325.3	80.9047
14371.9	87.7966
14425.8	87.1074
14427.3	44.2
14505.9	104.038
14732.6	45.758
14789.3	153.637
14849.3	11.6777
15051.7	108.532
15062.4	93.6842
15090.8	66.8286
15227.9	76.2691
15270.7	93.2609
15340.3	67.3582
15409.5	136.743
15415.1	159.874
15473.6	51.0632
15510.9	115.451
15700.5	198.393
15755.2	59.0095
15757.9	96.102
15767.1	160.356
15868.1	47.6566
15887.1	85.6331
15947.5	99.4599
16048.6	78.5052
16078.8	116.326
16088.4	85.8103
16102.1	132.638
16164.7	90.2633
16194.1	156.59
16198.4	144.789
16233	61.6668
16336.9	235.683
16475.3	95.8145
16523.4	111.112
16667.9	54.7506
16884.7	163.792
16925.1	86.6359
17025.9	168.981
17070.8	89.8066
17115.9	173.717
17351.4	134.283
17674.1	81.551
17716.4	83.3555
17794.2	69.8368
17964.7	83.605
18215.5	129.608
18224.9	219.599
18227.4	139.383
18452.6	221.453
18584.1	67.6092
18634.6	44.5087
18703.4	62.3471
18704.2	225.804
18710.7	165.609
18743.5	108.185
19002.1	122.377
19054.5	260.558
19092.1	85.817
19287.8	94.2001
19288.7	61.0457
19289.7	80.8647
19315.8	69.1298
19427.8	82.3649
19486	111.826
19518.7	139.76
19563.2	76.4787
19704.2	193.716
19742.9	126.508
19756.8	180.31
19866.9	87.844
19942	75.7194
20262.7	151.893
20337.2	83.6059
20344.4	167.088
20440.3	57.2504
20703.6	107.557
20968.8	50.06
20996.2	219.726
21002.8	115.135
21096	177.272
21135.5	76.7731
21138.2	76.676
21178.1	80.7371
21473.8	156.263
21702.8	180.739
21773.4	148.338
21823.1	150.934
21828.8	149.581
21950.7	185.616
22089.4	143.283
22115.6	75.2268
22116.6	79.2752
22123.4	117.581
22328.7	227.376
22331.8	150.183
22382.5	58.9765
22446.4	148.881
22512.1	93.4221
22728	109.692
22844.2	91.5493
22850.7	88.766
22967.9	152.123
23014.1	157.214
23239.2	112.03
23488.4	48.3023
23625.9	89.3377
23907.7	64.6447
23919.7	174.361
24035.1	210.757
24183.9	133.4
24313.1	193.172
24337.9	245.461
24339.1	96.7228
24444.9	242.56
24509.8	101.217
24604.2	203.703
24667.1	229.086
24826.7	75.5054
24995.9	235.336
25048.4	115.601
25182.1	159.645
25661.3	92.9081
25920.1	227.943
26327.5	91.0006
26616.8	78.1675
26648.6	101.05
26655.3	169.38
26769.5	65.6354
26788.4	117.151
26802.1	120.252
26874.5	86.4325
26882.6	97.9266
27153.4	165.536
27164.8	148.061
27235.7	220.825
27262.6	113.013
27352.9	171.128
27377.9	90.8382
27438.7	193.721
27656.9	95.4876
27927.5	300.124
28004.6	217.254
28058.4	198.831
28064.9	82.796
28152	81.7625
28371.8	151.005
28601.3	120.592
28663.3	75.0715
28732.2	270.365
28852.5	117.458
29037.8	234.354
29205	202.615
29213.6	158.129
29554.8	138.504
29650.9	229.697
29783.8	122.153
29812.7	184.13
30155.3	126.191
30394.5	252.493
30454.1	119.27
30546.7	64.8156
30639.2	111.529
30943.3	239.087
31127.7	117.207
32057.2	122.383
32116	152.539
32176.3	222.678
32547.3	107.204
32629.2	194.537
33375.3	58.5907
33485	95.8753
33903.2	164.431
34040.1	133.928
34101.1	174.929
34416.8	105.341
34573.4	238.118
34953.3	84.063
35419.6	171.268
35687.9	115.037
36065.3	252.286
36519.5	136.157
36703.3	72.3405
37188.7	125.735
37240.6	172.771
37659.7	151.059
38098.4	235.073
38154	273.469
38352.2	193.611
38609.1	78.6843
38610.5	70.2094
38843	309.39
38965.4	195.016
39141.9	200.1
39267.4	271.759
39769.9	125.598
39941.3	154.255
40488.4	282.892
41309.8	213.651
41566.3	64.6056
41897.8	168.318
42284.4	185.564
42305.3	92.7763
42359	75.7362
42894.6	246.432
43394.5	162.98
43912.7	271.818
44641.3	61.9792
44941	238.302
45323.8	142.371
45671	128.594
45917.6	219.019
46028.8	205.736
47898.5	52.8128
49027.5	254.432
49631.7	352.239
49825.4	53.6222
50381	55.1416
52086.4	213.082
53929.1	154.397
54794.6	66.574
56295.3	85.6383
57877	105.576
59221.6	66.996
59446.5	52.5682
59688.3	67.0243
61547.2	92.198
62029.4	47.0857
62818.2	92.5184
63792.2	50.9969
66919.9	217.909
67924.5	75.4185
68596.4	88.2601
69947.5	103.702
69967.4	98.6577
73561.9	50.8213
73823.3	79.6618
74095.6	47.5979
74434.4	150.34
75149.4	68.6008
76680.4	196.848
76956.6	70.4182
77146.6	117.374
77188.8	121.866
78117	93.2671
78865.4	133.736
79006.9	57.9566
79805.8	108.749
80483.3	71.9279
81585.2	127.217
83759	78.9535
84079.4	72.0797
84463.4	68.163
85404.7	68.2801
86385.2	54.2404
87004.2	106.561
87218.1	183.223
87592.8	134.079
88205.8	79.3712
90893.4	92.7383
91461.2	42.5462
91593.8	77.3124
91936.8	85.402
93181.5	134.295
93510.2	167.42
94335.8	128.725
95225.1	67.7981
95580.1	87.1525
95726.1	58.8445
95756.7	53.6563
97116.3	80.8776
97796.4	116.29
98166.7	42.4241
98254.4	51.8847
99763	53.4075
100177	159.15
100988	167.026
101722	88.3409
103343	135.476
104873	85.3095
104928	57.6962
106876	82.8645
107240	93.339
108148	81.4742
108152	136.429
108197	67.1668
108671	181.794
110229	42.523
111456	82.2856
111688	140.089
111722	51.6244
111755	92.6684
113976	178.232
116469	83.8785
117314	169.041
117443	121.122
117723	85.292
118433	63.9242
118449	87.8306
118911	94.1558
119326	123.373
120536	116.896
121501	74.2444
121562	304.906
121629	151.92
123245	137.562
123565	69.2922
123590	44.2238
123730	96.3623
123787	79.1192
124615	59.0907
127944	220.212
129910	127.485
130576	153.776
131289	86.41
131468	76.4996
132116	48.6969
133752	68.7815
134079	101.169
134620	107.673
135536	82.591
136135	134.824
136908	189.207
136917	80.2854
137884	113.515
138703	141.506
140960	94.9133
142383	151.167
142679	198.167
143118	110.677
144203	108.702
145774	119.447
146146	126.547
147071	134.148
147243	168.017
147846	107.187
147918	91.8969
148081	154.914
148249	110.683
148847	49.9806
149603	49.2588
149712	257.47
150794	75.7831
151123	76.404
151832	107.611
151937	173.405
153146	53.2115
153776	115.68
154643	142.823
154670	94.8817
155152	114.042
155633	97.9468
157253	109.855
157306	141.012
158476	53.9455
158769	108.195
159208	108.371
159537	121.455
159900	133.166
160102	153.011
160484	177.323
160701	108.277
161187	181.714
161736	139.818
163015	101.415
164915	281.116
165882	76.1109
168210	126.973
168607	145.073
169004	80.7536
169538	119.693
170740	175.194
170913	261.991
171468	125.97
172140	217.967
172714	89.4957
173070	187.721
173135	193.88
173843	93.0721
174304	114.832
174354	74.0299
174511	158.685
174868	189.953
175461	73.8088
175830	79.1384
176753	154.981
177539	213.305
178268	332.105
178682	125.862
179243	143.232
179419	360.731
179435	77.0783
180913	235.751
181258	148.824
182906	197.775
183703	189.046
183914	89.3341
184374	124.616
184675	70.7513
184879	213.04
187072	137.397
187284	120.015
189267	183.538
189443	125.155
189711	50.5232
190128	52.4459
190431	229.297
191758	67.2677
192480	97.1154
192902	85.883
193476	76.36
195750	151.822
197332	95.8679
197580	149.449
197729	95.4237
198280	130.446
198580	129.021
199726	115.764
200273	113.558
200417	229.503
200525	96.8841
200588	108.877
200743	124.719
200827	123.855
201800	141.11
202801	97.6651
203363	83.9795
203599	83.5778
204008	127.334
204690	122.128
205440	68.9447
207208	86.2342
207488	106.942
207542	218.553
207945	220.916
208814	284.872
209050	149.471
209310	96.9376
210110	106.054
210876	122.961
211986	100.174
212021	88.4392
212526	70.1188
213235	180.245
213768	154.911
214143	103.494
215156	174.934
216655	290.8
216902	73.239
216983	128.192
217156	103.623
217335	183.076
220764	207.618
220983	128.445
221167	94.1823
221218	210.818
221247	197.333
221840	100.885
222185	87.2987
222700	230.08
222788	242.667
223901	101.604
224070	67.9498
224710	99.2468
224778	90.1955
226085	71.6467
227607	181.794
227955	246.601
228222	183.819
228502	104.102
230754	111.781
231250	113.661
231464	159.318
231841	105.09
232434	170.614
232564	80.0868
232883	160.941
234442	119.314
234651	123.275
236728	230.2
237150	101.542
237749	81.9575
238101	148.918
238443	70.0296
238704	118.449
238848	161.401
239323	129.79
240574	106.568
241032	276.359
241087	331.084
242563	151.471
242678	92.2201
242928	69.6278
243654	271.47
244951	103.48
245102	141.901
245274	141.126
247718	145.039
249209	107.267
251690	88.7378
253233	76.9209
254049	192.797
254673	135.645
256556	176.817
256776	212.215
257115	86.1169
257526	82.2288
257852	181.562
259145	128.477
260270	168.846
260658	110.872
260817	113.009
260945	84.0038
261486	185.382
262202	169.488
262363	46.4864
263514	194.153
265040	248.469
267470	191.131
267928	185.427
269351	182.952
270244	128.987
270769	78.0971
270805	205.611
270863	137.016
272942	149.624
272970	133.63
274805	138.934
278336	215.645
278893	86.0725
279454	177.539
279902	132.04
281938	79.2148
282123	176.387
283289	148.257
283914	159.684
284026	185.33
284796	179.295
286023	79.6228
286471	171.882
286840	111.472
287647	257.316
287778	107.106
288266	227.19
290514	212.775
290563	121.425
291968	241.368
292587	216.869
293086	97.2041
293297	141.307
293498	251.398
293510	123.646
293708	299.203
293716	127.911
293837	140.234
294004	122.488
294153	350.286
294799	147.381
295450	172.381
297131	278.359
297477	223.283
298688	72.5943
299499	85.3469
299678	108.865
300125	165.228
300130	85.1429
301012	61.7814
301015	153.867
302916	117.359
303775	115.671
305226	159.162
305253	123.162
306994	207.781
309146	118.039
309210	209.091
309244	138.39
310967	249.165
311204	213.081
312557	96.0977
312720	193.88
315121	110.637
317100	283.954
318034	92.4422
318245	206.337
318257	178.06
318894	200.241
319822	160.044
319838	215.079
320957	62.9054
320977	107.02
321825	110.434
322065	217.998
325202	195.876
325996	168.719
326052	145.1
326479	168.094
327424	121.245
329535	128.11
329544	158.347
330535	232.338
332377	192.312
332781	201.768
333454	165.213
333461	87.8804
334312	181.422
334369	188.381
335143	197.715
335185	171.417
335226	105.317
335722	164.683
336079	107.275
336628	95.2635
336719	96.5034
337259	131.654
339179	100.11
340730	103.722
341690	204.332
342336	89.5597
343137	213.146
344304	229.2
344521	173.297
345639	64.9913
345718	171.771
348748	289.249
349720	107.363
350961	93.5577
351231	102.829
351661	142.785
352625	144.954
354270	125.851
355742	88.9038
356225	104.514
357372	270.165
358353	250.336
358576	90.5357
359062	168.249
361925	161.877
361986	310.795
362872	226.085
363567	96.7654
363675	165.267
365517	145.305
367381	139.845
367656	189.916
369527	123.159
372979	135.62
373445	162.949
375055	81.6405
375811	198.107
376119	321.322
378655	278.138
382195	169.305
382315	124.406
382524	97.7565
385718	172.497
386676	212.102
387899	109.861
389103	300.266
392181	121.57
394986	181.676
397081	197.643
400827	114.776
401603	185.232
403531	128.908
403638	113.924
408925	171.895
409493	123.487
410983	163.207
412054	194.561
413889	158.087
413900	145.611
414808	122.384
415928	152.767
416323	187.997
416650	151.42
416698	145.868
418724	199.123
421613	131.194
422311	122.517
426592	165.641
428667	120.319
429804	212.458
430577	143.763
430796	273.835
433714	157.83
433930	125.606
435459	153.265
436699	214.229
437769	180.153
439284	188.562
439386	232.368
444926	100.754
445014	253.563
446447	194.866
446499	144.449
446788	82.1307
448298	162.406
449639	131.193
451176	216.314
451322	207.47
453499	100.881
456470	267.081
457190	136.313
459314	164.966
459616	183.091
459741	126.218
461677	217.323
469476	164.856
471685	244.831
473862	212.596
478648	217.831
482225	168.857
483719	342.715
484305	240.537
484432	157.511
485710	182.028
490889	176.122
492467	233.225
494311	150.333
497832	269.686
499704	245.002
507780	84.6158
509212	67.3695
511145	191.599
514375	113.5
518938	134.317
522889	100.583
529851	238.141
530191	174.435
533521	132.659
549906	123.31
558351	172.874
563453	191.632
576687	105.405
577159	237.303
578887	195.699
584614	113.979
588091	187.066
589526	167.95
593607	180.29
598428	294.51
599911	218.352
604217	170.453
606447	119.438
617742	186.943
618217	134.198
628932	151.715
629814	172.054
630951	187.988
635929	137.15
669254	215.814
702659	121.158
706548	266.55
718588	212.428
736396	204.331
753409	253.614
770346	190.272
777406	256.584
779055	113.141
780421	323
790449	209.58
852097	200.349
865161	245.741

## Sheet: Fig. 3e
Loading rate [pN/s]	Force [pN]
1110000	299
827000	350
1150000	342
1859000	340
1202000	160
1828000	168
431000	270
832000	275
750000	295
1297000	520
1836000	630
1806000	540
948000	503
2268000	625
1408000	620
1445000	515
2149000	370
308000	270
706000	200
227000	195
1573000	375
879000	400
1210000	500
970000	485
1672000	620
2187000	515
1216000	470
1868000	405
663000	245
715000	265
937000	340
166000	105
594000	320
1042000	275
673000	270
1102000	570
1160000	220
1005000	280
1655000	220
1313000	445
1934000	335
660000	275
953000	300
803000	235
440000	185
695000	360
770000	440
959000	370
832000	305
1049000	405
1157000	363
2427000	500
2159000	590
620000	140
856000	210
516000	200
1254000	405
1579000	490
1530000	430
1192000	360
1641000	305
2411000	455
1741000	400
975000	440
1559000	410
1599000	395
972000	345
2259000	420
567000	290
1355000	455
1145000	270
1135000	260
494000	251
290000	220
1022000	230
595000	300
256000	100
274000	145
1513000	282
554000	255
905000	300
202000	170
407000	255
189000	210
998000	295
413000	150
996000	175
1114000	187
1754000	240
1122000	150
606000	250
628000	245
1475000	222
620000	230
720000	288
1221000	215
751000	255
1090000	140
837000	130
658000	268
262000	265
434000	222
1832000	412
1764000	400
976000	345
969000	295
853000	265
371000	250
662000	222
1122000	248
521000	378
2433000	340
267000	250
1232000	228
1003000	185
2025000	725
1522000	460
1171000	555
1861000	510
1634000	452
517000	330
677000	335
1288000	362
1668000	378
1970000	381
1734000	486
2860000	463
784000	252
1561000	325
820000	355
2011000	505
1518000	282
2025000	390
673000	363
1522000	321
518000	305
824000	340
2399000	370
1213000	438
1673000	500
860000	474
1260000	360
889000	242
1405000	400
1794000	418
2016000	410
1403000	310
976000	195
1990000	365
1347000	245
1413000	368
777000	330
1954000	520
561000	260
471000	190
1215000	370
1179000	170
1322000	280
816000	290
1230000	454
441000	259
1570000	345
2265000	470
2334000	505
1386000	340
1223000	220
858000	410
430000	318
984000	280
726000	318
537000	228
1643000	335
1788000	403
1391000	254
256000	228
713000	220
750000	350
3434000	462
1034000	250
2457000	550
859000	422
1549000	320
1253000	472
1457000	277
1176000	302
531000	100
996000	210
1931000	460
1516000	370
878000	192
1947000	395
1141000	368
1382000	355
977000	298
918000	290
1584000	400
1309000	362
2396000	506
1502000	300
461000	282
764000	195
1141000	365
611000	202
140000	110
1806000	290
239000	120
1335000	322
1088000	305
746000	400
1303000	208
2358000	300
1437000	312
1097000	322
2310100	418
2027100	469
2350100	461
3059100	459
2402100	279
3028100	287
1631100	389
2032100	394
1950100	414
2497100	639
3036100	749
3006100	659
2148100	622
3468100	744
2608100	739
2645100	634
3349100	489
1508100	389
1906100	319
1427100	314
2773100	494
2079100	519
2410100	619
2170100	604
2872100	739
3387100	634
2416100	589
3068100	524
1863100	364
1915100	384
2137100	459
1366100	224
1794100	439
2242100	394
1873100	389
2302100	689
2360100	339
2205100	399
2855100	339
2513100	564
3134100	454
1860100	394
2153100	419
2003100	354
1640100	304
1895100	479
1970100	559
2159100	489
2032100	424
2249100	524
2357100	482
3627100	619
3359100	709
1820100	259
2056100	329
1716100	319
2454100	524
2779100	609
2730100	549
2392100	479
2841100	424
3611100	574
2941100	519
2175100	559
2759100	529
2799100	514
2172100	464
3459100	539
1767100	409
2555100	574
2345100	389
2335100	379
1694100	370
1490100	339
2222100	349
1795100	419
1456100	219
1474100	264
2713100	401
1754100	374
2105100	419
1402100	289
1607100	374
1389100	329
2198100	414
1613100	269
2196100	294
2314100	306
2954100	359
2322100	269
1806100	369
1828100	364
2675100	341
1820100	349
1920100	407
2421100	334
1951100	374
2290100	259
2037100	249
1858100	387
1462100	384
1634100	341
3032100	531
2964100	519
2176100	464
2169100	414
2053100	384
1571100	369
1862100	341
2322100	367
1721100	497
3633100	459
1467100	369
2432100	347
2203100	304
3225100	844
2722100	579
2371100	674
3061100	629
2834100	571
1717100	449
1877100	454
2488100	481
2868100	497
3170100	500
2934100	605
4060100	582
1984100	371
2761100	444
2020100	474
3211100	624
2718100	401
3225100	509
1873100	482
2722100	440
1718100	424
2024100	459
3599100	489
2413100	557
2873100	619
2060100	593
2460100	479
2089100	361
2605100	519
2994100	537
3216100	529
2603100	429
2176100	314
3190100	484
2547100	364
2613100	487
1977100	449
3154100	639
1761100	379
1671100	309
2415100	489
2379100	289
2522100	399
2016100	409
2430100	573
1641100	378
2770100	464
3465100	589
3534100	624
2586100	459
2423100	339
2058100	529
1630100	437
2184100	399
1926100	437
1737100	347
2843100	454
2988100	522
2591100	373
1456100	347
1913100	339
1950100	469
4634100	581
2234100	369
3657100	669
2059100	541
2749100	439
2453100	591
2657100	396
2376100	421
1731100	219
2196100	329
3131100	579
2716100	489
2078100	311
3147100	514
2341100	487
2582100	474
2177100	417
2118100	409
2784100	519
2509100	481
3596100	625
2702100	419
1661100	401
1964100	314
2341100	484
1811100	321
1340100	229
3006100	409
1439100	239
2535100	441
2288100	424
1946100	519
2503100	327
3558100	419
2637100	431
2297100	441

## Sheet: Fig. 3f
Binding frequency [%]
Lec2/ T3SA+	CHO/ T3SA+	Lec2/ T3SA-	CHO/ T3SA-	Lec2/ T3SA+ +Neu5Ac	CHO/ T3SA+ +Neu5Ac
0.42469	4.68105	0.125	0.453	0.345	1.23
0.312	2.16574	0.701	0.321	0.214	0.985
0.456	3.35019	0.475	0.784	0.365	0.876
0.17702	5.34	0.21	0.897	0.541	0.812
0.241	4.49222	0.333	0.674	0.458	1.015
0.113	2.92522	0.512	0.478	0.214	0.745
0.85502	4.135	0.235	0.555
0.72339	2.35833	0.597	0.365
0.83133	3.23069	0.554	0.899
0.5925	2.365	0.645	0.745
0.84088	3.52699
0.97223	2.8546
0.14129	3.9856
0.39814	4.54
0.39429	5.5614
0.57521	3.75352
	2.52849
	5.9
	2.9
	3.34004
	5.4996

## Sheet: Fig. 4b
T3SA+				T3SA-
Loading rate [pN/s]	Force [pN]			Loading rate [pN/s]	Force [pN]
0.852	20.1809			19.3	41.1
24.3699	14.3066			26.6	26.9
27.0223	45.7588			38.4	22.4
28.097	16.9561			42.2	40
31.3046	18.8571			46.1	19.4
31.6508	18.4897			65.6	22
32.1121	25.1762			76.6	34.2
36.2794	20.9298			77.5	45.8
38.287	21.1291			79.9	49.3
38.571	21.7193			116.3	29.2
41.3144	37.9647			118.9	18.9
43.3979	46.9485			119.2	41.2
47.1733	37.3831			131.4	56.3
50.1	23.1189			145.5	38.4
58.7619	19.962			147.9	31.6
61.6665	14.5367			150	22.2
65.5985	17.9589			154	23.1
66.4316	22.0601			154.6	68.8
69.4841	36.4217			158.9	73.4
71.9418	16.7742			165.4	36.9
73.4635	39.373			166.5	31.5
77.4515	34.463			166.8	70.3
77.9347	13.0333			170	54.1
84.559	27.8837			172.1	77.6
84.931	35.922			174.9	49.9
85.2593	15.254			175.9	20.6
86.6073	25.5996			178.5	60.7
91.2993	28.0463			194.1	64.2
91.5672	15.1168			195.2	61.2
92.1887	42.9844			201.3	64.9
92.4536	28.5057			207.7	57.1
93.6659	22.5298			208.6	59.7
94.4512	57.0438			208.6	21.6
95.505	25.0788			209.1	35.4
95.7912	23.2356			211.3	36.3
96.3704	18.3589			214.1	47.3
99.2946	16.7736			222.1	50.8
100.156	42.4021			224.9	29.4
105.2	19.2803			225	40.1
108.795	42.2237			230	43.3
109.356	51.0404			232.4	49.2
114.765	58.6602			233	33.8
115.147	35.2801			233	31.3
122.806	13.7095			239	54.6
129.071	14.5294			240.4	40.9
135.588	29.6469			243.6	29.6
135.925	17.3945			245.5	41
138.43	11.9069			247.4	47.1
143.926	45.2519			247.5	33.1
145.203	50.9807			247.7	59.7
145.877	23.7432			251.6	37.4
148.383	17.7677			255.7	30
149.806	39.2708			258.2	59.3
150.547	15.4237			259	67.9
151.15	31.4655			260.1	54
151.848	24.1299			260.6	33.6
156.153	39.81			260.7	26.8
157.231	22.2992			261.6	50.7
158.142	14.5695			262.2	36.3
158.766	19.8303			263.6	32.8
159.647	20.7719			266.1	35.2
159.798	22.4359			266.4	41
159.799	22.3507			271.9	38
160.237	26.8534			272	40.9
161.19	32.8292			272.7	54.1
162.356	67.8636			274.6	59.1
162.702	35.3131			276	52.5
165.806	16.0668			276.1	38.5
169.24	53.0817			276.9	57.5
169.89	42.2729			280	56.7
170.818	33.1189			281.2	47.5
172.139	70.1951			282.9	58.1
173.252	61.4791			289	46.6
173.776	37.6803			291.4	96.4
179.371	60.0283			291.8	39
180.912	23.4516			292.9	67.3
181.838	34.7921			293.9	18.2
183.792	29.4143			294.9	20.6
185.186	28.4974			295	61.4
185.375	28.0235			298.7	37.9
185.499	35.2166			300.9	32.3
185.876	43.0146			304.8	75.1
186.649	27.4968			306.5	33.9
187.509	25.076			308.7	40.7
188.622	22.2718			309.1	65.9
189.127	25.9895			309.8	41.4
190.183	65.4802			310.1	56.3
190.302	70.2773			311	43
190.436	26.4101			314	38.3
191.282	32.8256			314.1	47.8
192.024	24.535			314.7	55.9
194.452	22.1695			320	33.8
195.89	23.7015			320.5	40.2
196.016	41.66			320.5	31.6
196.649	33.7802			322.1	58.1
198.555	29.1859			323.2	25.8
199.217	29.4983			325.3	60.7
199.437	56.1857			325.7	44.7
199.653	59.3858			328.4	42.3
199.888	36.5373			331.7	39.8
200.163	28.3682			331.9	37.1
201.084	47.8754			331.9	33.4
202.159	53.195			332.1	41.8
209.538	33.1213			332.1	44.5
210.791	20.7252			335.1	71.7
210.869	30.5327			336.4	52.1
211.772	27.4601			339	52.2
212.059	33.0589			339.1	21.4
216.573	23.715			339.7	33.3
217.584	54.1508			341.1	67.7
222.902	55.153			341.9	52.5
223.479	38.7915			343.7	51.7
225.018	23.9736			343.7	42.4
227.67	59.4485			346.4	33.7
227.899	21.1185			346.6	33.2
229.102	29.5212			347.7	50.1
229.866	45.4186			347.7	35.4
230.336	32.2336			348.4	44.4
230.943	40.8388			349.3	50.5
231.338	25.8088			349.7	48.4
232.08	33.4089			349.8	48
233.82	34.7273			351.7	37.2
234.943	20.7704			352.1	45.8
236.585	42.7798			353.2	68.1
237.195	38.559			358.5	66.6
238.149	44.9333			359.2	49.2
240.218	38.9294			363.7	35.6
242.016	55.6347			363.9	57.1
245.076	45.4565			363.9	44.2
245.17	20.1338			364.6	52.3
245.224	22.9938			364.7	36.5
248.55	52.3772			365.4	32.2
249.315	27.8614			366.5	52.7
249.568	27.986			366.7	56
251.613	30.1147			368	56.4
252.555	61.6613			373.8	38.4
256.457	18.511			374.4	99.9
256.971	45.9049			377.1	46.7
257.122	24.5514			379.6	58.2
259.878	27.6526			381.2	41.4
260.498	40.042			381.4	73.9
261.828	66.0283			383	52.8
265.222	28.7649			383.7	45.7
268.857	80.8898			383.9	83.4
269.953	24.5307			383.9	38.6
270.063	51.1509			384.1	54.9
271.346	53.2402			384.7	26.4
272.598	28.2102			385.9	43.7
275.718	48.7285			386.8	37.8
275.9	40.709			392.1	35.4
278.243	61.1566			394.4	38
279.284	29.2104			394.8	48.7
280.844	40.2228			395.6	63.7
283.695	16.0703			396.7	37
284.127	21.2716			399.6	50
286.211	70.5377			399.8	44.9
286.519	37.7283			401.5	34.4
286.726	18.155			402.1	35.2
288.392	24.8998			404	58.8
288.954	36.4039			404.3	46.2
289.212	67.786			405.1	35.5
290.371	51.6322			405.9	34
290.67	33.3621			408.1	44.9
290.692	32.9254			409	49.3
291.738	23.7599			411.3	72.9
293.077	30.7956			412	49.5
293.509	17.8459			412.3	75.2
293.881	34.3701			412.3	30.8
294.272	65.5724			412.9	37.5
294.617	35.5459			414.5	62
295.012	20.5641			416.5	26.6
301.234	55.6314			417.6	61.5
302.51	30.2661			417.6	21.5
305.528	42.8758			418.4	46
305.668	42.0105			419.4	50.4
306.385	47.8252			419.8	36.8
308.515	43.6172			420	29.9
317.389	28.5477			420.2	38.5
317.573	46.813			425.9	43.4
319.847	36.0196			427	46.3
320.186	25.4671			430.8	31.6
321.724	38.2679			431.7	22.7
323.519	45.1088			432.7	38.9
323.99	24.0344			435.9	48
324.229	47.1172			436.4	45.5
326.066	75.5588			436.5	37.2
327.433	57.4258			438.7	44
328.201	33.7374			441.8	42.4
328.403	36.1576			442.3	20.3
333.123	38.6784			442.5	39
339.133	25.3324			443	73
339.891	29.0813			448.9	37.3
340.432	29.4069			451.1	49.7
340.73	31.2799			452.6	49.1
340.736	43.256			453.5	47.9
343.178	23.1767			454.4	60.2
343.643	18.0673			455.5	47.4
344.476	29.7787			456.2	61.5
345.052	15.4241			458.3	87.5
345.259	31.051			459.4	85.5
346.598	24.8436			463.6	39.3
348.576	25.3522			464.1	40.3
351.429	22.9706			467.4	31.5
351.508	21.5901			468.3	66.6
352.115	31.568			468.5	63.9
353.005	45.4285			468.9	43.8
356.662	31.3288			469.6	51.6
356.761	30.3993			469.9	53.7
359.039	15.8904			473	47
359.165	46.9368			473.2	68.5
359.303	24.0771			474.2	46.6
360.075	21.7975			474.3	73.4
361.057	22.9702			474.7	52
364.365	47.8839			476.2	41.6
365.818	25.8436			477.9	44.4
369.583	29.3359			480.4	61.4
370.367	39.4251			483.3	60.1
370.709	31.1171			483.3	64.4
370.906	47.0848			487.5	62
372.822	28.6925			489.3	79.8
374.19	23.5301			491.8	44.3
374.58	21.1647			493.7	50.3
378.427	25.0404			493.8	64.5
379.776	45.1792			497.7	77.1
380.535	61.8924			498.9	32.7
381.17	28.1879			499	29.3
381.458	27.0488			499.3	31.6
384.941	72.3405			500.3	86.1
385.346	35.7586			500.7	60.4
391.513	22.3985			502.8	56.2
396.486	27.9768			507.2	37.8
400.361	36.0096			507.3	45.2
400.65	22.2591			508.5	48.4
400.901	26.4634			513.5	39
401.119	27.3283			514.1	58.7
404.165	34.2947			515.2	59
405.182	72.3191			515.4	57.4
405.942	26.8229			518.5	53.7
406.055	28.388			520.8	34.4
406.105	25.0562			521.6	21.8
406.3	36.1982			522.6	54.4
407.215	21.9729			522.8	36.2
408.268	49.617			522.9	71
409.225	56.6696			523	66.7
410.361	44.6507			525	43.4
410.569	43.3186			528.3	59.1
411.045	23.8763			531.9	48.9
411.626	48.305			532	44.5
414.346	37.9476			532.3	66
414.441	68.1856			532.8	60.7
416.008	29.5326			535	88.7
424.031	29.5328			535.5	52
424.648	46.3239			535.7	65.1
428.841	52.1971			536.3	68.5
430.031	61.4822			537.1	48.6
432.011	49.073			541.8	87.2
435.925	21.9033			543	79.3
437.607	34.8324			543.2	40
439.22	22.2514			545.9	43.1
440.71	55.6146			547.4	50.8
440.818	23.6791			547.9	45
441.598	48.692			549.8	44.9
446.984	31.2259			551.8	30.7
449.18	54.6363			552	30.5
449.789	48.4447			552.4	54.3
452.659	21.5394			554.9	85.9
453.234	34.275			556.1	50.5
453.964	46.3498			556.2	53.1
455.97	19.5467			556.4	33.7
456.903	38.9381			557.6	49.8
457.495	57.6866			557.7	49.1
457.773	41.4629			558.4	43.3
461.579	65.5315			558.5	59.2
462.542	37.761			559.3	49
462.919	72.1821			561.5	47.8
463.394	64.0299			565.5	81.1
467.714	20.6046			567.1	68.1
468.724	64.1509			567.4	53.2
471.033	44.4235			568.6	60
476.385	19.0233			570.3	48.5
479.179	37.5894			572.7	50.6
480.427	52.6184			572.9	86.4
481.939	27.4533			574.6	46.1
485.788	29.9836			575.9	55.8
487.068	20.0157			576	60.2
487.828	33.4878			582.8	60
490.171	48.2241			583.5	78.8
490.226	38.3214			585.3	54.2
491.776	58.3518			585.5	50.3
492.886	51.0326			587.2	67.2
497.338	53.1095			588.6	61.6
498.451	27.1165			589.7	120.6
501.011	35.5959			590.9	48.5
501.815	38.9985			592.9	82.5
501.863	28.1653			594	39.3
502.843	51.6076			594.4	58.5
502.882	78.6779			595	33.2
506.579	41.4908			597.1	45.9
507.964	43.4344			597.2	46.2
508.578	44.676			598	27.4
511.677	43.0357			598.4	64.7
512.318	21.0697			598.4	60.2
512.934	49.214			598.7	58.8
513.941	31.2604			600.4	56.4
515.062	55.6796			601.2	35.8
515.649	52.6142			601.4	35.6
519.535	36.3287			601.5	49.9
521.53	45.3987			605.3	54.5
527.337	28.7947			608.3	53.8
533.187	48.3486			608.9	50.9
535.989	54.6676			610.1	46.6
537.647	26.6526			610.5	56.5
537.845	24.2414			612.5	54.1
544.213	20.538			613.3	60.5
547.327	55.894			613.6	73
548.086	70.3797			614	55.6
549.688	43.5773			614.5	51.2
551.622	30.8722			614.6	46
552.788	34.7842			616.1	67
557.796	49.6257			616.4	56.4
560.824	53.2728			616.6	46.3
561.274	61.0144			617.4	40.3
563.097	42.8158			617.8	45
564.301	80.1344			618.5	33.4
565.197	46.4722			620.1	93
565.419	83.356			623	85.2
574.606	85.6324			624.8	37.7
583.087	35.0204			627.3	58.5
585.756	35.3504			628.1	65.6
589.418	52.7197			629.3	72.2
589.539	16.6477			633.8	47.6
590.427	37.7061			637.7	23.8
591.346	48.104			638	56.1
592.46	46.0663			638.5	53.3
593.916	31.8729			638.6	29.2
594.075	20.274			640.5	71.8
594.274	46.5674			640.7	43.1
594.996	36.0365			645.4	130.9
595.837	35.375			646	32.6
598.727	49.8475			646.6	52.5
601.644	21.4497			646.6	52.8
604.975	44.1864			648.9	61.6
608.444	28.3241			648.9	76.9
611.148	65.007			652	75.5
617.308	28.5044			653.5	40.3
625.495	24.3489			654.5	59.4
625.883	43.815			654.7	121.5
626.186	83.8775			654.9	51.5
630.858	33.128			656.7	34.5
632.43	20.2475			657.9	66.2
634.779	19.2344			658.4	57.2
636.38	18.8629			658.5	90.3
636.554	87.4475			660	67.5
640.333	58.1946			660.8	69.7
642.005	64.4211			661.6	70.3
643.357	57.3453			663.8	49.8
647.781	44.6335			664.1	55.8
653.377	32.0535			666.7	59.4
653.614	38.4358			668.4	48.8
654.264	32.4861			668.5	52.5
658.579	65.0627			668.5	69.4
666.729	31.9591			668.7	45.8
668.239	44.5108			669.8	40.7
669.938	85.7835			669.9	71.8
672.379	49.6208			671.5	43.5
672.416	44.7581			672.9	77.1
685.062	28.8222			674.1	53.9
686.556	30.9897			677	77.3
687.951	56.8872			677.3	57.8
690.812	49.1624			677.8	35.2
693.31	51.3238			679.5	37.7
694.624	65.9069			682.1	37.4
696.565	27.0007			683.4	39
701.45	38.5225			685.3	117.7
701.895	19.4545			686.3	35.4
708.261	22.0126			687.7	58.5
713.171	46.4617			688.4	53.3
713.496	20.3693			688.8	47
713.932	38.2764			690.3	65.1
713.995	12.2148			692	111.5
719.541	37.702			693.2	37.6
720.299	42.4035			693.3	61.7
720.688	62.2182			693.9	64.2
720.793	82.01			694.5	47
734.941	41.5361			695.3	74
735.634	49.7841			696.5	60.7
739.053	27.1083			697.5	54.7
747.639	35.9982			699.6	48
751.055	78.3126			700.2	62.2
754.113	40.7089			701.7	46.5
756.755	24.3132			701.8	25.7
757.773	45.8819			702	45.5
760.342	32.9635			703.7	59.1
763.879	17.0974			705.3	45.9
774.088	72.9015			707.5	60.9
775.289	46.4539			707.9	54.1
775.724	88.9222			708.5	69.1
780.773	40.2148			708.7	57.8
783.165	62.2356			709.5	27.6
785.554	46.8439			711.7	50.1
788.298	28.4788			711.8	54.1
789.751	27.3621			711.8	65.6
791.127	57.4431			712.3	45.3
800.865	52.7942			714.9	99.8
801.077	32.4376			715.2	40.8
802.087	49.8665			718.6	38.3
805.366	66.3179			719.3	54.8
809.931	70.134			719.6	54.5
817.806	39.6503			722.2	74.6
818.168	64.6214			722.3	106.3
818.803	24.9966			723.1	61.7
826.241	44.0357			723.4	60.7
828.906	53.9651			725	63.9
833.889	83.8058			725.1	43.1
834.954	45.4021			725.7	87
839.542	34.6218			728.4	82
840.037	34.901			728.5	48.6
840.968	87.191			729.7	63.1
846.387	34.0076			732.7	47.4
846.394	58.205			733.5	53.7
849.458	24.4326			736.2	31.9
853.163	75.5351			737.1	60.5
866.934	87.6491			737.5	57.1
867.694	61.3961			739.1	51.2
868.916	63.6096			741.4	68.7
874.28	42.1873			742.9	66.5
881.86	61.5604			744.8	34
889.906	45.4183			744.9	53.6
891.504	19.7164			745	55.9
900.62	42.3			746	38.2
902.043	42.4256			746.4	76.1
909.332	37.9733			747.2	81.7
915.838	78.9227			747.4	50.8
919.424	56.1502			748.9	28.9
920.996	83.8885			749.8	43.5
923.009	23.3285			751.1	57.2
925.457	64.9601			751.8	53.9
926.056	41.0447			754	51.5
931.974	34.3236			756.2	84.5
932.297	33.468			757.2	61.6
934.864	78.6195			758.2	67.5
940.95	45.3285			761.4	80.9
947.034	42.7911			761.5	64.5
956.152	30.36			762.1	66
969.888	43.982			765	35.4
985.996	68.7116			766.5	66.8
993.514	70.1484			766.8	67.6
996.755	45.1658			767.1	44.7
999.176	68.6493			768.9	77.5
1001.03	31.2415			769.7	53.3
1001.67	52.6615			770.5	67.8
1002.76	103.51			772.3	74.3
1013.61	43.9646			773	61.2
1015.65	36.8345			773	33.3
1018.95	58.734			775	46.4
1026.35	17.5092			776.1	45.8
1037.23	50.1318			776.5	62.1
1042.91	82.7732			777.3	49.6
1047.42	35.0697			777.6	33.9
1055.49	41.7512			779	90.7
1058.17	50.6178			781.4	67.6
1062.62	38.0742			782.3	66.9
1087.58	35.7914			784.1	61.7
1097.83	32.4684			787.1	49.6
1098.24	30.7909			788.9	57.1
1099.95	26.5109			790.5	98.3
1100.41	59.2619			791.6	85.3
1105.84	28.6721			792.5	63.7
1125.59	59.9413			795.9	58.9
1128.14	58.215			796.6	54.9
1133.5	47.2563			798.6	55.9
1139.42	29.95			800.6	46.4
1146.69	15.099			801.2	59.7
1160.94	29.5913			801.7	85.3
1168.74	62.3952			803.1	47.8
1168.88	65.0414			803.2	31.8
1177.12	80.5953			805.7	93.9
1179.37	20.1069			806.1	45.6
1183.33	24.2842			808.5	43.9
1198.04	54.5843			809.8	42.5
1209.64	52.2113			810	74.1
1211.89	36.5209			814	107.3
1214.24	138.654			818.2	53.6
1232.13	33.7124			818.8	46.7
1235.18	36.4231			820.4	63.3
1259.99	60.4039			821.8	40
1260.93	38.2093			822.1	55.4
1261.73	39.4565			822.9	60
1263.94	52.6881			823	70.2
1269.32	72.2969			824.5	76.3
1272.67	30.8891			825.1	65.2
1278.52	29.3848			831.1	26.4
1284.5	149.997			833.7	51.3
1288	25.2804			834.3	65.5
1290.59	26.9538			836.3	76.2
1298.47	23.0105			841.3	84.8
1298.62	57.6296			842	55.8
1299.21	59.0462			842.4	78.2
1300.5	42.0614			842.5	50.6
1303.4	23.0938			847.8	63.9
1308.45	63.0425			847.9	41.4
1322.46	59.829			848.6	29.4
1349.59	56.3274			850.9	86.5
1356.97	93.2152			851	67
1366.58	38.458			851.7	48.9
1367.28	27.9245			852.7	55.9
1383.21	39.2661			853.2	40.3
1393.17	113.656			855	50.8
1407.36	21.7			855.4	70
1408.12	33.1406			855.8	52.8
1410.91	33.5263			856.6	37.1
1421.65	60.9578			859.2	72.1
1430.8	25.7276			860.8	47.1
1430.98	47.0962			861.3	53.8
1432.91	35.4988			862.8	54.9
1433.81	54.1778			864.6	32.3
1434.87	54.3284			864.8	49.9
1442.09	21.4233			865.3	58.2
1452.22	38.2643			865.6	46.3
1455.64	36.7995			870.1	29.4
1470.31	27.0277			871.1	73
1476.75	34.2483			872.4	85.3
1491.99	42.1486			875.5	47.7
1526.66	63.8789			877.6	35
1533.08	42.1843			879.3	38
1541.49	43.1818			879.5	77.7
1545	78.9775			880.7	48
1569.09	60.4165			882.1	63.9
1576.78	53.0057			882.8	55.8
1595.15	66.4166			885.3	48
1596.38	44.8259			887.3	47.9
1596.6	29.1569			892.4	60.6
1617.09	27.0928			897.8	56.8
1619.18	71.62			901.9	45.5
1655.23	37.1041			902.3	88.5
1659.47	26.1869			902.4	112.3
1697.27	38.6591			903.5	50.7
1709.42	65.576			904.1	40.1
1724.78	40.2947			905.2	52.2
1730.29	44.3011			907.9	40.5
1733.85	49.8752			909.4	110.2
1738.32	37.3931			909.4	48.9
1744.21	32.252			912.6	54.7
1756.12	28.08			913.3	58.8
1759.32	25.0129			913.8	43.1
1778.37	39.212			913.8	55.2
1783.6	56.6734			918.8	51.9
1798.06	61.4104			920.2	61.9
1802.75	24.418			925.8	53.1
1806.66	35.6815			926.6	86.1
1810.49	79.1727			928	74.8
1819.59	74.4131			928.5	85.2
1829.44	45.666			930.3	64.5
1842.69	96.5825			930.7	57.1
1874.01	24.4315			933.5	42.5
1889.77	30.9109			935.9	42.4
1895.03	43.2264			936	60.2
1909.46	55.1291			937.2	38.9
1927.45	23.6623			940.3	40.8
1950.99	64.1677			945.4	77.7
1954.18	39.3351			947.7	84.9
1957.9	39.8119			948.8	49.2
2010.51	76.4306			951	55.6
2033.06	42.8169			951.1	65
2034.52	49.9237			951.2	50
2047.1	64.9748			956.4	59.9
2048.68	21.1915			957.8	48.6
2048.88	37.2005			960.3	57.5
2066.76	95.3926			964.2	37.2
2070.92	61.3459			968.1	103
2071.61	41.4972			968.5	94.7
2084.29	32.7374			971.5	63.6
2098.07	33.7214			975	64.8
2160.43	57.9095			979.8	85.7
2177.38	65.6289			985.9	97.4
2212.65	39.8135			987.1	87.3
2253.82	23.9349			988	46
2254.62	52.4561			989.8	44
2267.47	79.3358			991.6	95.6
2271.19	33.471			992.7	55.9
2294.19	35.5527			994.7	56.7
2324.79	48.5308			998.7	69.5
2343.78	52.4273			998.9	36.8
2368.52	29.8124			1000	50.7
2381.44	35.2917			1004.5	66.1
2385.04	40.5749			1009.5	52.6
2392.79	47.074			1016.2	76.1
2408.5	48.2523			1016.5	57.8
2429.36	41.9971			1019.8	97
2454.87	79.0742			1022.3	64
2458.18	31.2635			1024.7	75.2
2464.43	40.045			1025.9	174.9
2473.45	34.5088			1026.4	25.2
2505.17	110.938			1027	49.9
2518.13	21.7555			1033.9	64.5
2582.92	43.7551			1034	35.5
2590.52	108.307			1034.7	37.6
2596.53	60.6604			1038.5	65.5
2616.13	60.0985			1039.4	37.1
2617.57	34.0975			1039.8	84.6
2642.99	45.1694			1039.9	31.6
2659.94	40.0827			1041.2	46.8
2664.83	45.5478			1041.2	52.3
2676.63	37.5288			1049.8	74.7
2700.25	44.886			1056.5	56.3
2704.85	117.248			1060.1	61.1
2719.79	40.5387			1062.3	67.5
2738.24	40.5875			1062.9	47
2740.9	163.619			1066.4	41.9
2749.66	39.6225			1068.5	45.5
2757.48	41.6415			1076	80.7
2773.6	43.3087			1077.3	122.8
2794.97	59.0651			1081.7	50.7
2837.75	105.806			1085	42.2
2843.22	71.4832			1088.8	45.1
2845.14	53.8018			1095.5	65.6
2880.47	46.9268			1096.2	73.1
2885.97	44.3968			1102.8	26.4
2921.43	80.5509			1115.2	50.2
2956.8	30.9971			1115.9	64.6
2966.17	39.0983			1117.5	63.2
3000.78	86.518			1118.5	79.4
3035.62	23.0065			1118.7	58.2
3078.43	49.445			1119.2	23.6
3109.87	31.6054			1120.3	61
3113.25	163.071			1120.4	51.9
3130.55	100.243			1120.7	68.6
3140.95	39.6567			1121.6	57.1
3170.3	70.0586			1125.6	43.7
3208.46	28.4326			1127.5	62
3242.16	47.1076			1128.8	54.6
3258.75	119.18			1129.3	126.4
3282.57	25.9672			1131.2	53.9
3285.37	31.5322			1132.2	94.3
3300.72	52.7703			1132.9	29.7
3315.6	48.606			1139.2	55.3
3324.41	47.1103			1141.5	45.1
3325.76	43.3484			1144.7	66.7
3341.48	32.1984			1147.4	49.1
3373.81	30.0753			1150.6	46.8
3396.09	56.3199			1150.8	52.4
3445.32	31.3849			1161.2	57.3
3447.51	29.8295			1161.3	82.9
3457.56	26.2803			1164.7	74.1
3482.76	31.2442			1165.7	87.8
3497.55	57.0226			1169.7	65
3529.17	48.1465			1172.9	37.9
3529.23	27.1719			1175.1	115.5
3548.17	54.6797			1178.4	50
3553.32	37.4342			1183.6	86.8
3585.78	35.4681			1186.1	57
3609.19	56.2302			1187.1	92.7
3620.87	27.4067			1195.7	58.2
3652.88	31.5392			1196.7	145.4
3655.95	105.054			1200.2	97.6
3676.76	35.3859			1212.4	56.2
3698.68	38.3818			1215.2	44.8
3701.7	22.2998			1218.3	58.3
3714.86	98.7349			1223.4	49.9
3745.8	41.8032			1224.4	50.7
3749.75	42.3696			1228.1	54.7
3751.33	83.5852			1235.8	33.2
3777.45	84.5743			1238.2	57.5
3833.74	53.9991			1238.5	54.3
3884.64	44.4952			1238.6	45.5
3987.48	56.34			1239.9	100
4004.26	47.7451			1244.8	70
4022.5	55.531			1245.2	48.9
4048.15	27.0172			1248	53.3
4060.02	57.217			1263.3	56.2
4166.21	49.2288			1268	38
4169.53	35.5232			1269.3	99.5
4184.34	68.34			1271.4	101.8
4206.03	79.8179			1274.9	48.3
4242.68	52.6507			1275.4	73.8
4325.92	47.529			1277.9	35.2
4338.37	83.6736			1278.6	160.3
4386.9	34.7651			1278.9	64.1
4394.74	71.3865			1288	89.1
4396.29	74.7575			1295.9	47.9
4399.31	35.6401			1296.6	77.3
4412.71	203.909			1302.8	39.8
4443.69	32.4901			1306.9	98.5
4458.76	19.3437			1308.5	43
4515.23	54.3162			1309	58.6
4539.29	64.7618			1310.8	36.3
4574.07	57.9657			1319.1	47.6
4624.34	73.0907			1320.9	97.7
4675.6	32.8678			1323.9	83.2
4731.62	54.2259			1325.4	59.1
4732.95	72.8307			1329.2	79.1
4742.23	36.1227			1339.7	81
4796.66	71.8998			1341	58.4
4856.85	43.7234			1350.8	71.4
4889.99	29.457			1353.5	70.6
4923.9	35.7257			1356.7	60
5027.62	62.275			1359.8	55.3
5050.18	169.762			1360.3	100.4
5095.32	36.2241			1370.1	50.2
5163.4	78.644			1376.4	127.8
5185.24	61.1081			1380.9	23.2
5185.63	43.782			1381.9	92.4
5242.58	53.7217			1391.9	87.2
5253.57	51.6003			1393	50.1
5329.54	71.405			1396	66.6
5341.1	50.0649			1409.3	61.6
5356.16	62.5983			1410.5	52.5
5371.78	132.545			1410.7	85.3
5428	43.6874			1415.3	57.5
5490.11	34.8713			1442.4	70.9
5579.29	29.3643			1447	65.8
5596.77	46.327			1450.7	65.1
5599.1	69.1779			1451.5	94.3
5619.96	33.2058			1453.3	112.4
5628.18	49.6103			1456.9	62.6
5716.74	56.4195			1461.5	77.3
5717.52	38.756			1463.1	42.4
5721.22	43.7268			1467.5	83.1
5771.01	84.7434			1468.8	41.5
5784.88	46.2184			1470.1	52.2
5821.17	53.924			1470.6	63.5
5861.72	77.0514			1476.9	45.9
5909.38	67.9138			1479.5	60.4
6007.82	60.4091			1481.5	118.4
6013.04	76.4051			1483.6	67
6087.91	41.7879			1495.1	63.2
6141.19	82.1351			1505.6	75
6160.85	46.1658			1506	62.1
6180.71	22.377			1509.8	59.6
6202.95	85.9227			1519.1	53.3
6257.27	43.4775			1520.6	50.8
6348.64	40.0954			1523.5	44
6382.4	73.8192			1526.1	76
6387.04	53.3235			1529.1	55.9
6397.03	40.4386			1533.5	60
6420.58	85.6124			1536.7	73.8
6436.94	52.2168			1539.2	69.5
6494.28	41.1394			1545.5	83.9
6536.31	33.4691			1545.8	72.8
6645.11	55.6787			1551.7	62.4
6707.46	48.6271			1555.1	33.6
6716.17	40.2321			1557.1	40.4
6767.33	42.7967			1557.4	121.5
6778.54	99.5166			1559.8	46.5
6910.8	48.0911			1566.2	66.2
6923.3	66.4029			1566.9	74.1
7038.03	36.504			1568.3	81.2
7051.37	38.9945			1570	44.7
7079.83	62.0084			1571.3	74.7
7089.25	42.6885			1573.4	41.7
7133.63	34.1178			1573.6	49.3
7385.42	65.7248			1574.3	57.7
7459.61	42.8477			1574.8	123.1
7475.76	62.4546			1577.1	60.6
7552.05	52.4167			1579.7	89.5
7557.09	44.5744			1586.3	43.2
7576.51	61.8651			1598	44.1
7755.46	17.4869			1618.5	67.5
7820.09	121.061			1620.3	83.5
7838.1	59.6165			1621.4	84.9
7937.49	45.027			1631.9	55.2
7945.83	30.9019			1632.9	39.8
7964.93	57.324			1637.4	57.9
7979	85.4005			1639.3	71
8133.27	37.6792			1641.7	55.2
8345.12	82.1774			1642	46.3
8473.85	38.5845			1643.8	71.5
8551.2	31.198			1657.2	59.2
8684.92	49.4585			1662.6	112.2
8990.68	38.2773			1664.9	40.4
8996.52	42.9308			1666	39.5
9071.18	63.3893			1670.8	75.5
9121.42	78.1207			1674	55.9
9160.57	73.023			1683.5	114.4
9209.79	53.1848			1685.6	75.6
9250.26	41.8685			1693.5	60.9
9361.42	54.0054			1696.7	34
9430.58	59.2952			1700.8	58.4
9472.03	63.8691			1703.7	44.6
9516	66.8594			1709.6	77.3
9730.84	36.7492			1711.4	102
9845.31	70.3508			1718	54.6
10173.3	97.0115			1720.8	65.7
10175.3	85.534			1733.9	45.5
10216.1	56.0791			1737.2	83.1
10293.8	52.4092			1738.7	46.5
10392.5	49.5347			1743.1	102.4
10573.7	37.204			1776.2	58.1
10869.7	96.6885			1778.2	46.8
10923.1	55.3578			1782.2	55.4
10990.8	34.1248			1785.1	64.2
10992.3	23.0692			1786	92.7
11004.6	28.7754			1812.4	86.9
11120.9	45.8906			1816.7	82
11180.7	81.2745			1820.6	59
11193	79.457			1839.4	63
11528.1	43.4907			1839.7	61.8
11538.6	57.9884			1855.1	68.1
11582.7	44.5009			1855.9	77.8
11606.9	47.3511			1857.1	63.5
12182.7	51.7633			1857.9	75.5
12442.7	45.0022			1858.9	46.7
12523.8	71.8619			1861.7	30.5
12527.4	98.6126			1869.9	138.6
12764.3	81.5177			1870	40.1
13009.1	38.5856			1874	52.3
13174.4	75.92			1875.5	71.3
13277.5	50.5261			1876.5	61.5
13301.9	50.0382			1877.4	58.5
13575.6	53.2143			1877.9	46.8
13582.3	45.4345			1882.3	74.7
13671.9	67.9279			1891.2	76.3
13770.1	71.2474			1895.5	60.7
13854.2	35.9522			1899.8	94.7
13885.2	34.0754			1911.5	46.2
14018.5	45.3493			1914.4	47.7
14991.4	70.5794			1920.6	58.8
15046.1	43.5226			1950.4	71.5
15057.6	49.2322			1961.8	65.6
15104.9	72.8259			1966.2	72.1
15134.2	77.2198			1977.3	89.6
15161.1	38.739			1988.7	60.5
15394.5	86.3129			2001.5	56.6
15506.7	43.7537			2001.9	58.3
15517.2	63.174			2012.8	77.4
15605.5	47.7944			2012.9	58.8
15710.2	35.3404			2026.8	44.8
15721.4	42.6542			2032.2	64.3
15835.9	70.9689			2043.2	95.7
16098.5	48.5077			2045.7	104.8
16230.2	27.8102			2051.6	60.3
16385.5	40.581			2058.2	62.5
16481.5	55.5031			2059.1	87.6
16520.7	60.3613			2070.5	35.1
16553.6	67.0228			2075.5	55.3
16566.1	38.2507			2086.5	49.7
16613.8	46.3203			2093.8	42.8
16785.4	27.4968			2100.2	103.4
17081.4	53.056			2105.5	90.8
17704.4	49.8712			2124.3	158.5
17892.4	50.6319			2125.7	59.5
17926.9	70.8471			2132.1	69.7
18559	49.2041			2146.7	74.6
18677.5	63.2208			2148.9	98.7
18778	87.0826			2152	46
19108.7	39.3172			2171.2	40.9
19310.7	44.5185			2186	84.6
19666.8	63.4579			2190.9	41.3
19699.5	51.9594			2206.3	89
19868	74.9009			2216.1	53.7
19901.6	55.981			2216.4	73.9
20118.3	31.8735			2233	48.4
20253.8	48.2931			2235.2	91.3
20407.5	45.5654			2235.5	52.3
20435.8	43.6673			2238.2	80.7
20536.1	43.6294			2242.6	41.5
20651.7	24.13			2250.2	54.7
20708.9	55.3505			2262.4	112.5
20713.1	45.869			2291.3	78.1
20736.8	33.8124			2307.2	69.5
20779.6	49.5052			2318.1	77.9
21054.7	40.4551			2348.8	38.3
21190.4	30.5081			2355.8	47.8
21335.7	44.3554			2372.7	54.9
21635.2	91.3129			2382.3	80.5
21786.7	109.399			2386.5	64.8
21928	26.4969			2394	59.2
22148.2	56.3596			2399.3	202.3
22244.8	56.2645			2427.6	52.2
22507.4	89.1265			2434.5	46.5
22575.5	64.8929			2434.5	33.3
22603.5	37.6503			2458.8	49.3
22925.6	56.2311			2481.2	52.7
22950.9	64.5017			2484.1	41.4
23364.5	69.3436			2487	62.5
23370.2	75.6029			2547.3	64.1
23376.8	41.5766			2547.7	57.9
23421.3	66.9531			2557.1	56.4
23740	42.0493			2571	87
23926.4	46.9701			2574.4	101.8
23963.7	53.0804			2589.2	108.2
24274.1	56.0701			2589.8	47.9
24297	50.1905			2620.4	24.2
24344	23.7386			2659.6	102.6
24382.4	46.6454			2673.6	94.6
24482.8	44.8702			2675.5	61
24516.3	65.842			2702.9	119.4
24750.8	38.9154			2714.1	76.3
24876	43.7612			2715.1	82.6
25084.7	58.0517			2765.5	87.4
25109.5	42.8193			2804.4	73.5
25155.5	64.5712			2817.3	46
25155.6	59.4622			2851.3	44.3
25158.2	141.507			2857.7	91.9
25357.8	55.776			2867.6	82.2
25815.5	62.5496			2869.7	38.3
25893	40.2474			2881.6	78.5
25952.7	37.7705			2891.2	37.5
26228	60.0744			2951.8	39.8
26255.6	21.335			3013.6	46.1
26546	40.9543			3072.5	84.9
26866.9	51.3694			3110.6	42
26907.3	43.6355			3133.3	136.2
26955.5	48.0538			3144.3	115.7
27337.5	35.5815			3172.4	62.9
27359.6	33.0856			3197.5	43.7
27451.9	31.4245			3210	88.1
27901.4	67.8621			3292.7	48.8
27999.4	108.419			3302	108.8
28321.7	56.7541			3377.9	49.4
28358.5	59.5024			3414.5	50.3
28413.9	45.4915			3419.7	57.8
28538.4	78.8824			3445.8	49.1
28957.9	52.0594			3466.5	62.5
29029.9	27.2942			3485.1	46.3
29117	68.5604			3512.6	66.8
29193.8	52.7155			3564.8	50
29254.3	58.8479			3570.6	55.9
29350	32.8907			3586.1	38.9
29531	63.9019			3592.1	36.6
29729.4	65.7172			3620.5	133.6
29745.5	79.3484			3631.2	52
30225	45.2879			3634.3	69.1
30290.2	74.5807			3647.6	73.1
30507.3	41.8874			3651.5	46.1
30987.7	56.7291			3718.2	72.4
31089	55.4704			3783.6	70.5
31275.2	28.1782			3785.8	63.7
31349	54.1526			3786.1	67
31610.6	44.1566			3800.4	148.6
31636.6	62.0222			3837.4	34.1
31940.6	47.5824			3839.9	121.9
31963.7	70.2166			3875.4	55.3
32120.3	112.622			3908.7	57.6
32138.2	43.44			3913.5	80.5
32175.5	63.2655			3944	56.1
32393.3	79.2191			3984.9	156.5
32582.9	65.0112			4004.1	114.4
32716.3	96.2444			4040.5	58.9
32859.3	28.9768			4053.6	39.5
32988.8	68.6896			4069.3	54.2
33209.8	88.9517			4086.2	30.1
33298	25.9411			4104.5	58.4
33315.6	72.2733			4113	51.1
33366.4	50.7689			4130.6	37.9
33809.3	62.8825			4137.8	51.7
33840.2	107.389			4163	56.8
33880.5	55.5931			4170.7	41.2
33887.4	76.1638			4176.8	50.6
33923.7	109.127			4197.5	55.5
33924.9	47.1779			4200.3	34.4
34039.3	71.1784			4207.4	48.4
34252.7	36.5187			4229.9	38.8
34428.4	90.1934			4273.9	87.1
34448.3	55.751			4280.3	56.1
34645	48.0644			4304.5	65.6
34825.6	37.2812			4385.3	69.1
34849.7	41.3939			4385.5	124.4
34927.4	91.0428			4442	56
34946.7	98.0365			4460.9	62.7
34951.7	50.3922			4504.9	58.4
35209.4	27.4978			4516.7	44
35231	64.2989			4523.6	59.9
35342.7	49.1436			4568.7	45.5
35408.4	48.2441			4597	39.9
35761.1	81.558			4646.7	59.5
35768.4	51.1573			4717.1	65.3
35789	68.8859			4727.7	35.7
36027.1	51.3265			4757.1	42.5
36240.8	27.2767			4761.2	38
36307	65.3703			4779	55
36464.5	34.4748			4779.4	53.2
36523	41.9554			4800.2	79.5
36585.3	43.3218			4809.7	40.2
36668.9	43.9298			4822.8	108.7
36813	29.7913			4822.8	32.6
36818.2	25.8014			4841.1	66.3
36973.4	63.0908			4858.3	58.6
36993.8	67.3733			4884.9	44.3
37114	49.8909			4906	52.3
37174.2	30.7615			4946	48.6
37343	32.5513			4974.8	76.7
37354.7	88.07			5049.6	46.1
37444.5	53.5553			5061.5	53.7
37640.4	149.2			5072.4	119.7
37781.8	25.968			5074.5	45.7
37788.8	65.7666			5085.6	34.2
37939.1	42.0509			5089.1	50.9
38168.3	67.8542			5103.1	45.4
38175.4	109.098			5171.3	47.1
38247.5	24.8413			5192.1	50.2
38392.2	44.1921			5290.2	45
38634.8	87.4243			5319.5	52
38928.6	52.179			5320.1	31.4
39059.7	77.2762			5361.6	50.8
39742.9	26.7996			5379.2	69.4
39850.2	76.6324			5388.2	170
40040.1	55.6778			5447.3	51.7
40094.8	73.8568			5476.8	58.3
40408.5	42.8677			5482	61.4
40445.5	79.822			5493.2	55.4
40517.9	27.0615			5547.2	50.7
40595.8	40.299			5560	44.4
40768.8	74.2184			5570.5	48.8
41408.1	38.9326			5591.1	82
41455.1	102.407			5595.7	54.9
41505.4	58.4157			5613.6	107.2
41766.9	50.124			5681.7	66.8
41803	37.0354			5699.5	68.7
41876.6	58.8119			5707.9	73.1
42008.4	24.8761			5708.4	36.1
42227.1	49.6716			5722.1	109.4
42351.6	63.1639			5724.3	24.9
42883	164			5750.8	77.5
43012.6	58.5813			5769.2	52.4
43059.8	74.7367			5770	46
43299.5	101.471			5846.8	73.5
43348.2	48.421			5849.2	65.1
43407.2	26.6327			5870.4	56.6
43698	67.6086			5887.1	127.7
44049.9	91.7913			5893.2	76.2
44113.7	38.6917			5910.2	69.4
44154.1	22.9306			5921	74
44196.4	59.4823			5942.6	76.3
44431.9	40.4373			5974.2	49.9
44483.9	34.9078			6062	44
44552.1	59.2704			6083.4	46.8
44654.2	75.0106			6084	82.6
44751.8	70.5609			6108.8	50.4
44858.9	62.8706			6123.8	41.1
44990.2	46.099			6155.9	97.5
44994.7	47.7704			6238.6	63.8
44997.2	45.6966			6304.9	60
45025.6	58.9545			6312.7	57.8
45056.8	67.8402			6386	64.9
45123.6	41.2997			6416.1	69.1
45480.6	55.9001			6433.9	51.7
45600.4	61.3246			6452.7	54.8
45859.7	24.0432			6463.8	64.3
45895.8	37.2204			6466.1	61
46160.4	154.525			6470.8	44.5
46186.5	80.5458			6482.5	68.9
46496.1	59.0455			6490.1	79.5
46634.4	28.5267			6596.5	45.4
46754.9	87.3324			6670.9	36.8
46905.8	45.2508			6720.7	83.8
46936.6	51.2008			6740.7	43
47266.3	56.7889			6748.6	58.2
47323.9	37.6126			6791.2	70.5
47430.3	71.5847			6820.8	55.5
47455.9	71.2718			6844.4	63
47466.7	56.9575			6846.4	72.3
47470.8	130.572			6851.5	57.9
47496.5	41.9538			6890.4	42.8
47515.2	81.9088			6902.3	54.2
47548	93.9044			6953.1	46.1
47641.5	40.9169			7030.3	57.3
47690	71.6996			7038.7	45.4
48286.9	51.8937			7062.1	48.8
48573.8	57.9786			7069.3	60.9
48607.2	68.0563			7103.5	187.7
48790.3	41.7174			7120.5	52
48804.7	78.3413			7154.2	47
48811.5	77.9234			7158.6	58.7
49202.1	29.1441			7173.1	53.6
49705	63.2892			7205.6	62.3
49986.7	45.0549			7242.3	56.8
50049.8	68.7199			7243.4	40.2
50071.9	58.3305			7273.6	37.6
50211.2	55.0311			7293.9	87.7
50285.7	66.5544			7296.3	48.5
50423.3	29.1892			7321.6	47.4
50523	79.5698			7348.3	60.1
50933.4	78.5697			7361.9	92.5
51006.9	50.0613			7371.6	39.9
51342.5	41.4877			7390.6	93.9
51345.2	62.1896			7437.4	57.7
51577.5	55.3984			7447.2	55.8
51998.7	48.2159			7462.3	113.7
52100	27.5234			7468.3	52.3
52291.4	67.5943			7478.9	54.2
52523.3	26.4221			7487.1	85.9
52553.5	79.4997			7500.8	74.6
52747.7	28.8929			7523	48.9
52807.1	59.388			7540.5	51.2
53218.1	25.5658			7570	59.9
53238.9	50.9343			7578.2	58.1
53630.3	23.8724			7704.6	80.9
53684.4	58.321			7709	63.3
53864.5	56.4814			7723.1	49.2
53952.2	64.6042			7757.3	62.8
54231.3	66.5475			7780.1	63.6
54248.3	64.5284			7802.4	89.5
54593.4	75.9181			7803.9	77.8
54741.9	49.2087			7828	66.7
54888.6	83.0101			7929.8	49.2
54896.9	59.3188			7964	75.4
55226.3	83.4242			8047.3	63.2
55319	46.1405			8061.1	66.7
55321	60.3451			8072.1	59.1
56105.9	52.8858			8083.5	57.8
56371	28.7333			8151.7	63.7
56655.3	73.1353			8159.3	40.7
57853.8	84.231			8200.7	50.4
58290.7	62.5245			8236	58.2
58446.2	48.5			8248.5	86.3
59376.5	87.9421			8251.3	65.7
59410.8	59.4858			8253.4	55.8
59419.1	29.7644			8262.8	67.5
59434.5	48.4835			8281.7	48.5
59714.5	51.0564			8311.1	118.2
59914.3	54.6993			8330.8	61.3
60485.6	94.3534			8338.6	58.7
60669.4	80.5183			8442.7	49.7
61807.7	61.3109			8450.4	57.6
62370	79.9426			8459.9	67.2
63270.4	61.1046			8471.6	68.4
63954.3	57.4383			8471.9	44.3
63955.5	62.0471			8487.1	80.4
64514.6	27.8841			8524.2	84.3
64671.1	56.8248			8538.8	81.5
64777.2	55.6271			8554.8	58.6
65545.1	49.0446			8570.8	83.1
65812.6	49.5232			8622.2	74.9
65865.4	45.9332			8680.3	85.1
65887.7	54.0049			8696.3	76.2
65955.7	41.3281			8825.6	58.8
66121.1	69.2241			8981.5	30.1
66346.3	62.6312			8992.7	49.2
66942.1	60.1049			9084.2	75
67412.9	103.881			9102.2	67.8
67763.4	31.2247			9123.8	68.9
68074.8	43.6058			9135.8	72.4
69258.8	64.4872			9338.7	59.7
69473.2	61.972			9378.1	57.6
69846.6	54.7605			9387.5	46.2
69932.4	42.8903			9448	37.4
70062.2	73.6003			9454.3	50.1
70134	41.1611			9464.4	92.1
70256.5	55.4417			9498.5	53.7
70283	46.5199			9597.5	55.7
70359.9	51.4093			9640.2	61.3
70455.3	35.5025			9668.7	58.5
71119.3	33.8122			9680.8	92.3
71294.3	62.949			9747.3	64.7
71624.1	81.4821			9770.9	63
71657.5	33.8861			9776.3	52.6
71741.6	34.9886			9790.5	55.6
72020.7	33.5307			9854.8	65.3
72196.4	30.8729			9907.7	104.2
72469.5	50.5026			9919.5	62.9
72622.6	88.42			9944.9	42.7
72647.6	29.6479			9953.1	78.8
73114	24.271			10005.9	56.4
73234.9	43.7782			10077.7	45.6
74013.3	46.6806			10094.2	71.1
74532.6	73.8574			10102.4	63.1
74692.8	91.0518			10105.2	53.8
74878.1	58.0057			10206.9	72.3
74995.8	58.1288			10219.1	69.2
75426.2	67.1358			10236.6	88.5
75598.5	45.1713			10268.7	58.4
75773.8	86.7793			10280.9	46.1
75964.7	46.9984			10286.6	54
76216.9	69.2145			10289.2	83
76581.5	53.9576			10342.3	71.4
76676.7	39.7152			10366.6	30
77253.2	62.0108			10380.7	49.7
77471.2	206.908			10389	75.5
78710.2	48.9651			10427.2	52.3
78964.2	41.6137			10436.6	97.8
79160.3	95.7556			10463.2	55.9
79183.9	47.0868			10520.8	63.3
79650.2	57.6894			10528.4	65
79656.1	74.8043			10552.5	92.2
79727.7	100.401			10567.5	62.7
79834.5	33.2691			10649.7	71.9
80249.9	65.5528			10650.6	49.2
80347.1	88.0143			10717.7	85.7
80351.4	105.538			10792.2	63
80711.5	70.4617			10996.4	43.6
81007.8	69.628			11091.8	70.5
81076	62.4247			11129	49.5
81374.5	54.9509			11145.7	49.9
81389	56.9081			11405.3	42.7
82124.1	100.945			11420.3	56.9
82283.6	68.0141			11424	59
82424.3	33.5019			11452.4	47.4
83009.1	145.531			11456.2	55.9
83272	32.3492			11491	53.2
84272.6	54.3485			11522.2	77
84930.8	68.1094			11541.7	166.5
85000.7	44.8816			11642.8	56.2
85158.2	56.2309			11664.5	142
85298.2	74.8202			11705.4	79.4
85468.2	36.9828			11723.8	137.3
85480.3	61.343			11811	39.7
85772.2	36.6545			11858	134
86104	48.459			11868.2	81.9
86158.1	74.6542			12015	73.8
86174.3	64.1432			12315.4	70.9
86382.5	93.9484			12336.2	70.7
86466.7	72.125			12339.6	51.3
86562.1	57.3443			12385.1	60
86615.3	42.7986			12476.3	85.1
87881.7	44.2692			12532.7	45.2
87977	48.4747			12669.4	97.4
88428.9	52.4258			12723.7	62.2
88489.1	58.8961			12779.4	148.6
88494.9	52.3439			12781.7	74.2
88755.3	89.9998			12808.8	52.3
89348.1	61.5935			12883.2	56.9
89496.6	37.7211			12885.2	59.8
89763	105.401			12951.3	98.2
90395.9	38.0999			12968.7	75.6
90553.9	66.6539			12976.1	42.9
91496.7	49.7402			13025	68.8
91809.2	47.737			13042.6	102.5
92136.4	66.8265			13069.1	76.9
92213.8	34.9336			13081.1	93.2
92370.3	95.6418			13186.4	116.6
93602.8	47.7804			13324.9	80.1
93639.8	41.713			13353.9	55.2
94105.7	48.5158			13490	69.7
94744.9	35.5513			13511.9	42.2
95573.6	84.3112			13893.5	51
97031.9	69.3069			14069	65.2
97091.2	37.4213			14101.8	71.2
97235.4	29.4312			14149	68.4
97346.5	43.6844			14151.4	69.1
97690.9	86.7639			14197.2	70.3
97908.9	53.8021			14247.1	59.4
98094.2	51.1263			14255.4	124.6
98215.3	43.2715			14336.8	56.3
98419	80.5611			14371.2	56.8
98435.5	82.0507			14608.1	79.1
98776.1	72.2456			14662.2	66.7
98878.6	80.4247			14673.7	63.9
100010	48.7871			14868.6	62.8
100078	38.3468			14889.1	41.6
100306	31.1842			14943.2	68.1
101131	106.048			14976.3	43.3
101780	63.6173			14985.7	82.6
101858	45.797			15012.3	94.1
102157	76.8138			15109.4	73.5
102693	39.295			15384.4	84.6
102699	52.6583			15439.3	57.2
103308	31.0256			15460.2	114.4
103448	25.8155			15636.2	168
103631	62.2206			15831.3	46.9
103958	66.0793			16162.8	52.6
104046	87.2933			16534.2	135.4
104396	81.7307			16888.1	61
104873	82.0758			16893	94.5
105779	71.7334			16915.1	105
106209	64.7688			17000.6	97.6
106524	69.1839			17257.6	77.5
108339	42.1637			17962.7	40.9
108976	113.18			18257.2	67.7
109565	61.4209			18410.5	65.8
109928	56.2227			18720.1	65
110957	39.6779			18800.2	114.8
111170	43.7838			19036.7	74.9
111196	65.7347			19281.3	64.1
111376	56.3013			19516	75.8
111521	90.2348			19629.6	52.7
111629	65.5182			19662.6	81.7
111884	40.7239			19709.6	75.3
111889	46.4732			20085.8	172.2
112317	57.9146			20116	60
112325	32.0191			20289.8	95.8
112327	63.1098			20532.9	149
112512	46.4741			20645.9	49.1
112697	71.7817			20662.9	37.3
112739	63.5429			21118.4	65.6
113248	70.8013			21244.5	61.5
113536	65.6332			22012.8	86.2
113550	58.3782			22091.2	57
113570	65.5644			22277.3	88.3
114049	40.4552			23021	65.4
114183	60.0095			23567.1	119.7
114422	19.6913			24524.3	95.5
114844	69.7091			24858.6	224.5
115205	47.2353			25961.6	75.9
115363	39.409			26689.2	66.5
115976	52.4257			27986	107.4
116724	55.9226			28142.3	235.6
116856	92.3279			31115.9	102.6
118140	47.2268			31202.2	66.4
119070	58.0158			31465.7	66.7
119240	47.0477			31723.7	74
119344	72.1968			32344.5	110.8
120289	71.9485			32448.5	63.5
120401	93.777			32614.9	59.1
121061	60.6317			32882.2	101
121106	120.673			33026.2	202.9
121502	84.8288			33561.4	61.3
121661	58.7723			33745	45.7
122028	42.2226			34438.9	88.9
122209	42.6869			34965.2	56.4
123475	57.3502			36462.1	73.7
124217	139.37			36518.7	74.3
124842	53.5239			36717	172.2
126066	37.6519			36788.2	50.5
126418	40.1188			37409.6	58.6
126592	35.123			38050.8	49.9
126944	44.1606			38641.1	77.6
127156	67.639			38929	89.1
127168	50.1486			39381.2	51.1
127320	66.6834			39875.8	51.5
127797	69.3058			40635.3	144.1
128099	89.3614			40881.6	35.6
129134	51.9587			41069.2	51.3
129507	63.8825			42602.7	113
131964	50.4758			42720.8	159.4
132342	57.9685			43437	108.8
132409	44.334			43586.7	190.7
133156	35.5059			44787.4	59.7
134633	62.1508			44808.6	72.8
134707	35.9327			45329.3	101.2
134730	82.7907			45960.6	65.2
136230	47.2441			46088.1	68.3
136329	120.95			46194.5	66.8
137348	48.0881			46238.8	87.9
137706	126.997			47392.6	62.9
138365	48.3858			48396.2	111.5
138651	43.2205			48852.7	61.5
139252	39.859			50739.1	79.7
139444	51.7752			50904.4	80.1
140087	79.6907			50929.4	44.7
141088	142.936			52248.8	75.3
141170	30.9016			53833.9	70.3
143040	71.783			53880.7	58.1
143422	69.119			54528.8	87.9
143424	56.9794			54666.4	64.1
143700	95.0996			54707.5	57.3
143959	73.5365			55161	56.3
144070	85.2738			55236.4	57.9
144572	110.214			56019.1	53.7
145099	64.4066			56203.8	50.1
145139	68.545			56485.7	58.2
145255	90.8465			56897.7	56.9
147910	76.4337			57244.2	88.3
148549	34.6951			57388.3	71.8
150197	110.931			57627.6	49.8
151071	43.7911			57899	134.8
151320	101.205			58075.3	74.4
153082	35.2511			58222.2	79.8
153824	48.1202			58733.2	70.7
153898	83.536			58801.4	58.3
154003	78.5102			59298.3	52.1
156797	68.1837			59635.2	71.7
159738	29.022			60267.7	86.3
160212	65.7634			60567.1	138
161628	48.7122			61702.5	76.3
161819	60.9038			61958.7	60.5
162322	50.5683			62260.1	66.6
163324	57.1996			62476	74.8
163982	44.8724			62511.5	64.3
165767	57.4167			63031.2	54.8
165909	101.657			63415.7	56.2
166016	58.3025			64291.4	78.1
166278	63.1041			65540.6	142
169259	62.3308			65744.3	74.7
169447	51.9196			66202.4	66.4
170388	79.0815			66268.4	77.6
170484	68.8403			66391.2	61
171591	62.5824			66686.5	106.7
171665	86.2413			67994.7	58.5
172059	87.3687			68320.5	88
172123	38.4639			69038.5	99.7
172868	54.8266			69110.5	82.3
173412	31.7373			69477.1	64.1
173993	54.4313			69551.3	61.7
174781	62.489			70130.3	119.1
175224	51.8411			70192.7	57.9
175521	120.378			70876.1	59.1
176886	73.8192			71781.7	90.5
176947	55.07			72038	81
177117	73.1759			72372.6	50.2
178039	46.1431			72423.5	99.7
178243	51.983			73709.9	73.9
178541	39.5987			74453.9	91.9
179286	72.46			74612.8	75.3
179473	76.3802			74658.9	111.9
180380	34.8609			74737.3	93
180927	54.9309			74971.7	60.7
180972	59.2258			75105.2	96.7
181538	85.8868			75259.5	118.3
184241	67.5201			75516	52.2
185208	62.3847			75687.7	82.9
188673	95.5351			76002	57.8
189470	111.644			76771.1	76.1
189534	102.022			78026.4	64.2
190274	70.1078			79079.7	104.5
191539	74.4282			79545.1	144.2
192710	44.1113			79891.6	61.9
193426	68.933			80490.3	49.5
193598	57.365			81381.3	55.2
193674	47.0641			81631.3	120.1
194322	37.4187			81894.7	114.8
194519	45.9923			82185	76.7
195868	83.161			82495.2	88.1
195925	40.6779			82744	85.2
196267	38.5953			83102.3	87.1
196392	95.9955			83133.8	132.4
197739	51.8656			83242.9	57
197777	57.9451			83255.1	73.9
198196	42.173			83311	113.4
198531	140.575			83484.6	93.6
198771	73.7292			83664.8	66
198780	130.296			84226	148
200557	49.934			84351.2	94.7
202409	39.6269			84921.6	79.6
205515	91.499			85262.2	41.5
205989	62.1293			85297.7	85.3
207338	81.7023			85508.3	91.5
207853	44.9555			86416.5	93.5
208032	51.2672			86644.5	117.9
208697	83.7123			87089.6	77.7
208788	39.5293			87164.5	66.9
210911	95.0957			87470.6	75.4
211736	112.326			87975.6	44.2
211811	57.0229			88017.3	81.7
211943	91.7564			88106.9	71.7
212398	62.0025			88109.8	55.4
213392	51.2966			88156.7	67.9
215057	84.6361			88214	112
215467	42.6739			88275.8	73.8
216854	72.8837			89349.8	111.1
219827	55.2872			89954.7	107.8
220490	60.2313			90389.7	76.7
221121	34.7537			90556.9	115.5
222819	76.0455			91058.9	78.5
229122	90.2173			91267.5	63.7
229621	36.825			91505.2	144.5
230316	51.5409			92342.7	74.6
230575	45.3376			92403.9	146.5
230991	84.5867			92414.7	93.7
232446	91.6311			92687.7	64.2
234068	62.9691			92955.1	107.8
236780	73.4857			93639.6	139.1
237253	77.419			93781.9	104.7
242317	106.491			93921.8	99.5
242573	90.6662			94027	83.7
242697	45.5678			95240	61.3
243811	57.1799			95241.6	61.9
244723	70.3634			95901.1	43.2
246288	65.4834			96340.2	63.4
248039	49.4951			97191.8	62.6
249596	62.6443			97482.1	51.7
258493	48.2956			97859.6	117.3
259923	197.966			99356.8	99.2
264228	90.4309			99504	103.9
266737	70.6532			100026	75.5
268630	104.996			100192	121.9
270795	49.5161			100384	139.2
281414	60.5623			100652	104
287251	61.8139			100877	48.4
290562	105.699			101566	59.1
292445	80.8859			101798	66.2
296453	61.0746			101810	57
299405	59.8548			102400	58.3
314748	70.707			102429	55.6
315006	125.069			102808	142.4
320129	45.4672			102877	61.3
321375	77.6643			103154	97.6
328275	46.2936			103341	59.7
338107	85.1866			103361	116.9
344863	88.8474			103584	81.2
345070	117.296			103707	87.7
350401	71.0794			103953	134.2
350765	60.17			104134	50.3
352492	100.958			104682	83.5
356745	53.9448			105398	46.3
382749	82.0141			105522	117.3
383638	83.9197			105552	107.4
418589	69.8528			105603	80.4
420808	61.6636			105988	72.2
437191	165.433			106120	102.5
763561	116.022			106162	90.9
				106300	80.8
				106632	101.5
				106854	73.1
				107090	232.4
				107278	91.5
				107329	67.2
				107635	71.9
				107923	76.3
				107963	80.7
				108230	109.8
				108414	60.5
				108597	65.3
				108870	76.5
				108996	101
				109969	74.7
				110028	116.7
				110261	66.1
				110501	120.8
				110760	54.2
				111288	91.5
				111341	89.9
				111823	178.5
				112197	79.4
				113317	62.5
				113430	87.5
				113529	63.9
				113846	156
				114679	84.9
				115024	81.5
				115213	78.9
				117276	76.5
				117331	112.4
				117433	128.9
				117797	119.5
				117897	57.9
				118280	116.2
				118774	62.3
				118826	115.4
				119106	86.9
				119109	124.2
				119711	66.7
				119944	85.2
				120292	88.8
				120942	83.8
				120947	178.2
				121005	115
				121203	43.5
				121654	68.1
				122003	51.7
				122012	111.2
				122654	121.5
				123495	59.6
				124053	91.6
				124142	95
				124325	140.1
				124365	132.8
				124533	112.4
				124663	107.8
				124917	82.4
				125614	109.3
				126292	78.8
				126704	176.1
				126736	103.8
				126905	88.4
				127010	60
				127078	125.6
				127269	105.9
				127452	115.5
				127811	166.4
				127835	92.6
				127941	194.3
				128342	102.3
				128430	70
				128946	109.3
				129110	56.8
				129448	77.2
				130326	75.9
				130463	190.8
				130718	95.7
				131293	161.1
				132117	67.5
				132227	62.4
				133034	55.4
				133230	167.3
				133413	82.7
				133746	135.1
				134061	144.3
				134074	62.9
				134239	77
				134825	150.4
				134874	140.4
				135536	102.9
				135550	78.8
				135682	60.9
				136027	78.6
				136296	94.3
				137209	163.9
				137382	76.6
				137431	71.6
				137513	65.3
				138210	59
				138470	116.1
				138885	58.6
				139277	71.9
				139520	70.3
				139557	228.1
				140523	73.3
				140648	93.8
				140724	110
				140857	97.6
				141249	81.7
				141581	78.7
				141792	119.7
				142097	88.6
				142224	106.1
				142251	89.3
				143196	119.7
				143510	95.9
				143647	147.2
				143748	100.1
				143922	76.1
				144625	121.8
				146600	111
				146798	164.3
				146950	122.4
				147016	87.9
				147626	77.9
				148019	73.1
				148044	117.1
				148099	187.3
				148126	115.6
				148383	101.8
				148849	96.7
				148881	59.4
				149309	95.9
				150168	86.3
				150206	107.8
				150279	79.5
				150618	149.4
				151211	93.3
				151397	106.6
				151415	142
				151539	84.3
				151759	106.1
				151837	85.7
				151868	118.8
				152070	93.5
				152412	70.4
				152883	191.8
				153051	134.9
				153127	53.2
				153232	96.8
				153412	107.7
				153855	90.3
				154699	99.2
				155340	68
				155426	59.5
				156081	145.2
				156116	79.8
				156495	111.4
				156705	78
				157220	86.5
				158656	67.4
				159101	88.3
				159824	114.4
				160316	63.9
				160344	89.1
				160555	89.4
				161205	74.4
				161462	70.3
				162339	112.5
				162407	130.1
				162533	110.7
				163032	132.3
				163527	151.7
				164369	103.4
				164480	193
				165137	59.1
				166378	86.8
				166481	112.6
				166607	75.5
				166719	63.4
				167154	126.5
				167828	58.1
				168044	120.8
				168660	85.4
				169287	74
				169907	45.6
				170482	92.8
				170904	81.8
				171064	87
				171194	82
				171213	86.7
				171939	84.6
				173411	73.5
				173928	126.9
				174717	82.8
				174953	118.3
				174962	63.7
				175048	92.6
				175631	122.3
				176101	89.6
				176124	51.1
				176472	65
				176689	93
				177479	82.6
				178517	70.8
				179000	106.1
				179220	137.4
				179797	89.4
				180425	56.5
				180432	122.3
				181163	62.5
				181789	87.4
				182176	131.4
				182321	76.4
				182567	68.9
				183032	116.7
				183287	169.3
				183580	80.6
				183623	113.2
				184358	89.8
				184801	106.4
				185016	62.2
				185525	104.2
				185542	152
				186097	88.5
				186343	147.8
				186634	108.8
				187519	96.9
				187689	93
				187939	68.1
				188339	85
				188626	80.6
				189101	121.1
				189161	108.4
				189447	116.4
				189922	63.8
				190305	112.4
				190738	114.3
				191301	62.2
				191657	83.2
				191780	125.2
				191944	102.3
				192097	153.3
				193206	127.3
				193221	127.2
				194260	135.8
				194360	142.9
				195446	84.4
				195752	88.1
				195824	88.3
				195893	68
				196609	72.7
				196962	129.1
				197179	74.4
				197431	123.2
				197829	88.4
				198100	100.6
				198146	94.4
				198657	124.5
				199361	70.1
				199366	93.8
				199385	93.8
				199460	106.2
				200411	102
				201194	97.8
				201244	93
				201857	96.8
				203698	107.3
				203869	85.1
				204420	154.9
				204590	131.4
				204950	96.4
				205542	68.7
				205632	101
				205924	75.5
				206954	93.1
				206969	80.7
				208727	97.5
				208835	125.9
				209197	83.6
				209446	63.5
				210024	68.6
				210274	75
				210297	48.6
				210329	76.7
				210456	125.2
				210827	101.7
				210947	92.5
				212176	94
				212176	92.4
				214366	90.2
				216459	118.3
				216599	109.8
				217206	108
				218265	72.7
				219050	68.3
				219639	120.2
				219810	74.9
				219902	86.9
				220494	112.1
				223159	89
				223398	162.3
				223408	97.4
				223464	97.1
				224012	78.1
				224018	94.5
				224727	170.3
				227112	134
				227684	99.1
				227887	153.1
				228964	102.5
				228968	151.7
				229183	82.1
				229250	96.1
				229339	107.1
				230282	123.1
				230852	65.6
				230942	91
				232215	86.4
				232224	82.1
				232512	147.5
				233025	61.3
				233564	69.4
				234393	98.2
				234410	130.4
				234730	130.4
				234746	90.6
				235792	55.3
				236375	60.2
				236778	75.8
				236841	148.5
				237557	138.8
				238076	69.7
				238252	114.7
				238590	98.2
				240112	83.5
				240913	125.6
				240974	103.2
				241136	114.3
				241386	69.2
				242449	67.8
				244693	109.7
				245316	62.4
				245883	47.1
				246358	119.4
				246557	74.5
				246685	73.8
				246892	95
				249509	53.1
				250168	105.7
				250435	107.7
				250732	91.5
				250790	135.7
				251465	121.4
				252423	78.5
				252853	199.4
				252960	83.6
				254128	71.4
				255803	67.2
				256290	67
				256349	102.1
				256952	106.2
				256961	83
				257000	87.7
				257011	87.9
				257327	86.2
				257517	77.4
				257637	87.6
				258195	110.9
				258488	131.1
				258678	147
				258704	73.5
				258854	60.5
				259838	104.9
				260518	88.3
				260755	66.4
				260989	104.4
				261217	103.1
				261593	81.1
				263546	97.4
				263935	58.3
				264880	117.1
				265448	73.5
				265518	157.1
				266134	159.6
				266506	137.9
				266551	82.3
				268487	102.2
				269113	67.5
				269628	83.8
				270201	62.2
				271464	72.5
				271717	138.1
				272700	135.7
				272930	146.8
				273057	133.1
				273258	71.5
				273456	69.2
				276622	98.3
				276743	200.4
				276787	87.6
				279182	43.7
				279531	180.1
				281615	94
				281825	94.3
				281842	53
				284005	118.2
				284940	126.8
				286082	114.5
				286243	121.3
				286894	96.9
				287554	125.6
				288220	68.3
				289536	76
				289681	94.8
				290664	66.1
				291233	114.3
				291781	119.5
				291791	110.4
				292621	121.7
				292685	107.3
				293115	67.6
				293929	144.4
				294501	107
				295911	109.1
				296655	69.9
				296707	112.1
				296767	62
				298476	77.2
				299177	60.7
				299540	133.6
				300025	83.1
				300961	99.7
				301925	114.6
				302250	79.4
				302832	88.9
				303125	74.7
				304396	165.4
				305610	175.7
				305615	106.6
				305964	148.2
				306101	89.6
				306278	87.1
				306599	122
				308134	92.8
				309633	128.6
				317310	108
				318003	100.3
				318126	134.4
				318379	91.1
				318483	127.6
				319344	174.3
				319935	83.1
				320638	70.1
				321011	166.8
				323279	166.9
				328936	152.6
				329270	117.5
				330838	99.8
				331315	97.1
				331529	94.7
				333128	123
				333341	146.7
				333414	71.8
				333973	78.3
				335483	268.4
				335582	95
				337107	97.2
				338299	120.6
				339328	104.5
				341023	96
				341410	92.8
				342324	110
				342968	78.6
				345716	129.5
				346441	77.3
				346788	111.6
				346862	72.1
				347002	114.5
				351848	129
				351882	88.9
				353876	115.7
				356270	154.2
				356977	154.1
				357746	124.7
				358596	119.6
				359542	108.1
				361487	90
				362537	122.7
				365704	88.4
				366624	126.5
				366913	91.7
				372099	80.6
				374681	107.1
				374917	295.4
				376099	119
				376578	126.6
				376597	101.6
				376949	89.3
				378340	139.5
				378770	69.3
				379689	145.4
				381876	96.8
				382083	99.8
				383147	125.8
				383282	129.2
				383321	247
				386309	191.2
				388695	123.3
				389472	85.5
				393162	86.2
				396172	229.9
				397056	110.1
				397265	140.3
				398224	128.1
[truncated: 69 more rows]

## Sheet: Fig. 4c
Binding frequency [%]
T3SA+	T3SA-	T3SA+ +JAM-A Ab	T3SA- +JAM-A Ab
23.6	22.1	1.7	2.6
24.5	23.5	2.1	1.9
24.4	21.8	3.4	0.7
23.3	22.4	2.7	2.4
23.9	20.9	2.6	1.2
23.4	21.5	2.2	2.5
25	22.9	1.8	2
23	22.5	2.8	1.4

## Sheet: Fig. 5e
Loading rate [pN/s]	Force [pN]
905455	42.9032
911818	49.3548
400000	49.3548
1012730	50.6452
428182	52.5806
798182	53.871
887273	55.8064
694545	55.8064
206364	55.8064
469091	59.0323
641818	59.0323
555455	60.3226
1184550	64.1936
171818	65.4839
905455	65.4839
778182	65.4839
1110000	68.7097
1573730	71.2903
1323730	71.2903
1111820	71.9355
1054550	71.9355
263636	71.9355
1504550	71.9355
648182	71.9355
1340910	73.2258
601818	73.2258
394545	73.2258
1241910	74.5161
488182	77.0968
1120000	77.0968
232727	77.0968
1218270	77.7419
929091	78.3871
563636	78.3871
730000	81.6129
1308270	84.1936
1594550	84.8387
808182	86.129
570909	88.0645
1224550	88.0645
602727	88.0645
1020000	90
1851910	90.6452
242727	91.2903
337273	91.2903
550909	91.2903
940000	91.2903
449091	91.9355
712727	92.5807
1264550	93.871
503636	94.5161
370000	94.5161
682727	94.5161
1654640	97.0968
400909	97.0968
2081910	97.0968
1031820	97.7419
510000	97.7419
1340090	100.323
238182	100.968
775455	100.968
650000	100.968
598182	102.903
2111000	103.548
1466450	103.548
611818	104.194
1040910	104.194
280000	104.194
391818	104.194
600000	107.419
947273	107.419
756364	107.419
1324550	108.71
2183730	110
1201820	110.645
894545	110.645
913636	110.645
419091	111.935
1380000	111.935
1375450	111.935
2752820	115.161
654545	115.806
2162820	116.452
1274640	116.452
741818	117.097
515455	117.097
834545	117.097
1641820	117.097
1996450	119.677
907273	120.323
880909	120.323
681818	120.323
888182	122.258
1009090	122.903
822727	123.548
540909	123.548
2143640	123.548
866364	123.548
1365450	123.548
1069090	124.839
2002820	126.129
1491000	126.129
1491820	126.774
756364	126.774
470909	126.774
989091	126.774
2103730	127.419
1519180	129.355
1275450	130
1889180	130.645
1306360	131.29
1297360	132.581
1785550	132.581
1978270	132.581
660000	135.161
390909	135.161
1560090	135.806
1732820	135.806
1408180	136.452
540000	136.452
1383640	137.097
1646450	137.097
1213640	137.742
997273	137.742
1419090	139.677
2275550	140.968
1262820	142.258
1996450	142.258
1869180	142.258
706364	142.903
470000	142.903
2201000	145.484
1493640	146.129
615455	146.129
1758180	146.129
1354640	148.71
2145550	148.71
1739180	148.71
2595550	148.71
2202820	148.71
1690000	149.355
2211820	149.355
1260000	149.355
749091	149.355
851818	149.355
1485550	150
1692820	150
2431910	150
1045450	150.645
883636	152.581
1427270	152.581
887273	152.581
1579180	153.871
1323730	153.871
2211000	153.871
2020090	155.161
1654640	155.161
751818	155.806
681818	155.806
1821000	158.387
745455	159.032
1256360	159.032
2685550	161.613
1145450	162.258
1083640	162.258
631818	162.258
1899180	162.903
1170910	163.548
1190000	163.548
611818	164.194
1051820	164.194
1693730	164.839
1661910	164.839
2315550	164.839
1809090	165.484
1037270	165.484
2111000	166.774
1284550	167.419
1037270	167.419
1641910	168.065
2031000	168.065
1333730	168.065
1428270	168.065
871818	168.71
1378180	168.71
1953640	168.71
2180910	168.71
1104550	168.71
1540090	168.71
1803730	169.355
2355550	170.645
1594640	171.29
1461000	171.29
1773730	171.29
1430000	171.935
473636	173.871
1491910	173.871
1516360	173.871
2122820	174.516
1601000	174.516
1790910	175.806
1866450	177.742
1329180	177.742
1741000	177.742
1689180	179.677
2131910	180.968
1702820	180.968
1371000	180.968
1482820	180.968
1840910	181.613
1847360	184.194
1691000	184.194
2038270	184.194
1453640	184.839
1770000	184.839
2415550	185.484
2004640	187.419
1985550	187.419
2292820	187.419
1440000	188.065
1277270	188.065
1582730	188.065
678182	188.065
799091	188.065
1603640	188.065
1510090	188.71
2466450	188.71
2471000	188.71
1625450	190
1140000	191.29
1698180	191.29
953636	191.29
1745550	192.581
1832820	193.871
1925550	193.871
2732820	193.871
1606450	193.871
1417270	194.516
780000	194.516
1832730	194.516
1665450	195.806
1998270	197.097
1772820	197.097
1971910	197.097
1979180	199.032
1630910	199.677
2100090	199.677
2456450	200.323
1631910	200.323
1913730	200.323
1957360	200.323
3234640	200.323
2053640	200.968
2160090	201.613
780909	202.258
1561910	203.548
2080090	203.548
2582820	203.548
1847360	203.548
2366450	206.774
1390910	207.419
2397360	208.065
1751000	211.935
1481910	211.935
1102730	212.581
2499180	213.226
1631000	213.226
700000	213.871
886364	213.871
2474640	213.871
2304640	214.516
2088270	214.516
2510090	216.452
1193640	217.097
1561000	219.677
1797360	219.677
1485450	221.613
1706450	222.903
1118180	222.903
2849180	222.903
2584640	222.903
1231820	223.548
2191820	223.548
1840090	226.129
3302820	226.129
2351000	226.129
2781000	226.129
1942820	226.129
1755450	226.774
1383640	226.774
2136450	227.419
3121820	228.065
2600000	228.71
1978270	229.355
1974640	229.355
2518270	229.355
1772820	232.581
1842820	232.581
1105450	233.226
2059090	233.226
1139090	234.516
2347360	235.806
1836450	235.806
781818	235.806
2174640	239.032
1722820	239.032
2236450	239.032
2261910	240.323
2281000	240.323
2142820	240.968
1702820	240.968
2128270	242.258
2900090	242.258
881818	242.903
1576360	243.548
2128270	244.194
2375550	244.194
3044640	245.484
1962820	245.484
2195550	245.484
3271910	245.484
2469180	245.484
1435450	246.129
2521000	248.71
2607360	250.645
1564640	250.645
1100000	252.581
1520910	252.581
2206360	252.581
2881910	252.581
861818	254.516
1828180	255.806
2121820	255.806
2178180	256.452
2931910	258.387
1691820	259.032
2544640	261.613
2861000	261.613
1313640	262.258
1988180	262.258
2368270	264.839
1890090	264.839
2694640	264.839
1769180	264.839
2673730	264.839
2531000	264.839
1776360	265.484
1179090	265.484
2716450	266.774
2231000	268.065
2789180	268.065
2044640	268.065
1871000	271.29
2923730	271.29
2508270	271.29
2756450	272.581
2721910	276.452
3144640	277.742
1641820	278.387
1871910	279.032
2481910	284.194
2233640	284.839
1064550	288.065
2193730	289.355
1977360	290.645
1791000	290.645
2284640	293.871
1001820	297.742
2576450	298.387
2209180	299.677
2322820	300.323
3282820	300.323
2846450	303.548
2474640	303.548
4212820	304.839
3691000	305.484
3150090	310
2196450	310
1962730	310.645
2230090	311.29
1872820	312.581
1972820	319.677
2667360	320.323
2526450	322.903
3297360	329.355
2611910	329.355
2191000	329.355
1280000	330
1520000	330
1952820	331.29
2919180	332.581
3212820	332.581
3269180	333.226
2061820	333.226
2782820	335.806
1669090	336.452
3079180	339.032
2404640	339.032
2270090	342.258
2867360	342.258
2732820	355.161
3324640	361.613
2155550	364.839
2092820	374.516
3053730	387.419
1840910	397.742

## Sheet: Fig. 5f
Binding frequency [%]
Lec2/ T3SA+	Lec2-JAM-A/ T3SA+	Lec2/ T3SA-	Lec2-JAM-A/ T3SA-	Lec2/ T3SA+ +JAM-A Ab	Lec2-JAM-A/ T3SA+ +JAM-A Ab	Lec2/ T3SA- +JAM-A Ab	Lec2-JAM-A/ T3SA- +JAM-A Ab
0.30553	3.75897	0.125	4.54	0.245	0.985	0.303	0.879
0.12735	1.73913	0.701	5.642	0.124	1.101	0.145	0.782
0.61513	2.69027	0.475	6.321	0.356	0.856	0.254	1.023
0.52043	6.5312	0.21	3.98	0.786	0.999	0.546	1.145
0.59808	3.60734	0.333	2.91	0.466	1.203	0.701	0.982
0.42626	2.34901	0.512	3.012
0.60495	3.90873	0.235	3.897
0.69944	1.89379	0.597	4.024
0.10165	2.5943	0.554	2.597
0.28643	3.02202	0.645	4.987
0.28366	2.83224
0.41382	2.76354
	3.48483
	2.56982
	4.46591
	3.01415
	2.03043
	4.13621
	2.4844
	2.68212
	4.41628

## Sheet: Fig. 6b-e
T3SA+ (grey)			panel b	T3SA+ +Neu5Ac (red)			panel c	T3SA+ +LSTa (yellow)			panel d	T3SA+ +LNnT (green)			panel e	T3SA+ ISVP (blue)
Loading rate [pN/s]	Force [pN]			Loading rate [pN/s]	Force [pN]			Loading rate [pN/s]	Force [pN]			Loading rate [pN/s]	Force [pN]			Loading rate [pN/s]	Force [pN]
0.9	20.2			14	107			48.7	25			10	42.1			71.1	28.4
24.4	14.3			21.4	30			101.7	12			26	21.1			71.7	121.5
27	45.8			31.3	42.5			108.2	17.2			36.6	13.8			122.1	41.3
28.1	17			35.1	79.5			108.2	16.9			49.6	26			127.6	25.1
31.3	18.9			50.9	105			137.6	17.3			50.1	32.4			139.6	28.3
31.7	18.5			68.8	108			140.1	26.3			50.3	16			141.3	14.3
32.1	25.2			76.2	16.9			144.3	27.9			51.7	35.7			151.1	25.9
36.3	20.9			91.6	192			146.6	23.9			55.1	14.1			175.2	66.9
38.3	21.1			102.1	21.2			184.5	19.7			72.7	32.9			183.1	131.1
38.6	21.7			106	47.5			186.6	12.5			81.5	17.1			192.1	44
41.3	38			111	27.2			194.3	20.1			86.9	19.3			199.9	21.1
43.4	46.9			113	37.8			202.4	26.3			92.4	25.2			208.8	19
47.2	37.4			117	42.5			202.9	21.5			94	20.3			209.5	45.5
50.1	23.1			120.5	18.3			205	37			100.9	15			223.5	130
58.8	20			132.3	25			214.3	30.4			118	25.3			227.2	33
61.7	14.5			135	30			218.5	49			124.7	11.9			233.4	63.9
65.6	18			136	34.5			226.1	16.8			129.3	32.2			244.8	140.4
66.4	22.1			145	78.5			228.7	30.7			134.1	33.9			246.3	96.2
69.5	36.4			148.9	27.4			230.4	42.8			140.5	30.9			249.5	33.7
71.9	16.8			149	61.6			234.9	35.7			141.9	44.8			254.1	39.1
73.5	39.4			150	-3.2			244.2	20			142.6	37.9			257.4	134.5
77.5	34.5			159	23.9			254.3	41			145	17.1			258	104.1
77.9	13			167	44.5			255.3	21.1			150.4	27.7			262.7	77.7
84.6	27.9			174	54.7			265.2	20.1			154.9	16.1			267.3	70
84.9	35.9			176	66.4			268	39.2			155.5	20.1			275.7	110.5
85.3	15.3			185.9	17.5			271.8	48			158.8	22.4			280.2	150.7
86.6	25.6			196.3	12			281	35.1			161	13.5			287	24
91.3	28			199	56.7			292.4	69.2			161.2	20.9			289.6	36.7
91.6	15.1			202	68.3			306.3	81.8			161.4	15.5			314.5	25.2
92.2	43			206	77.5			307.5	22.3			165.4	19.7			328.3	63.5
92.5	28.5			207	56			312.3	19.4			174.3	19			329.3	118.1
93.7	22.5			210	67.1			312.6	46.2			180.6	17.7			333.7	73.4
94.5	57			213	40.2			314.4	47			182.4	19.5			352.9	84.6
95.5	25.1			214	35.4			314.9	21.2			182.7	23.1			355.3	58.6
95.8	23.2			219	44.6			327.1	28.1			183.2	12.9			355.5	34.3
96.4	18.4			220	92.9			329.9	28.4			185.5	23.6			363.6	123.3
99.3	16.8			221	30.9			330	17			187.8	48.8			376.7	41.8
100.2	42.4			229.1	20.6			331.8	27.8			190.3	19.7			383	43.7
105.2	19.3			237.9	39.9			336.4	25.9			191.3	38.8			384.8	83.3
108.8	42.2			238	119			341.6	28			197	20.2			392	27.9
109.4	51			239	35			352.2	31.8			202.7	21.9			393.3	92.5
114.8	58.7			246	46.9			355.3	19.6			210.7	18.5			395.5	49.1
115.1	35.3			256	68.8			360.6	27			211.1	28			404.3	33.6
122.8	13.7			262	29.3			363.9	19.3			216.1	15.6			418.8	64.1
129.1	14.5			266.9	31.2			367.4	36.3			221.8	23.7			421	54.7
135.6	29.6			271	57.5			370.7	47			226.7	19.1			438.9	20.3
135.9	17.4			277	90.5			370.7	46.9			229.9	14			454.2	67.8
138.4	11.9			281	34			380.5	25.2			240.6	22.2			458.8	76.1
143.9	45.3			287	56.5			381.3	48			246.6	23.1			468.4	74.4
145.2	51			295	52.4			382.6	30			246.8	41.2			469.6	45.6
145.9	23.7			299	34.3			382.8	21.6			246.9	18.7			482.2	70.9
148.4	17.8			303	104			385.4	26.2			247.5	31			482.8	69
149.8	39.3			303.3	33.8			389.6	22.8			247.9	25.2			489.8	52.9
150.5	15.4			306	53.2			398.9	17.2			251.2	17.9			490.6	18.8
151.1	31.5			306.7	22.4			399.7	30.8			252.5	16.9			493.9	40.1
151.8	24.1			314	36.8			404.8	32.7			253.7	18			496.6	89.8
156.2	39.8			314	66			405.9	27.6			256.4	12.6			506.8	41.3
157.2	22.3			316	152			406.9	66.8			259.5	12.4			507.3	130
158.1	14.6			317.1	33.6			411.6	18.6			262.2	25.3			507.5	55.7
158.8	19.8			319	91.4			413.8	21.4			264.9	17.9			511.6	96.8
159.6	20.8			327.6	20.1			416.2	59.3			269.4	27.7			512.3	81.7
159.8	22.4			336	72.2			417.1	17.7			274	20.3			516.3	62.4
159.8	22.4			338	102			419.8	21.6			279	33.7			520.5	73
160.2	26.9			342	28.7			426.7	40.2			281.6	16.6			523.7	80.1
161.2	32.8			346	70.8			427.7	28.9			282.7	17.2			524.9	38.9
162.4	67.9			346	82.1			429.9	61.9			284.8	42.6			530.4	96.8
162.7	35.3			347	93			431.2	28.5			287.1	21.9			536.5	162.3
165.8	16.1			348	47.9			432.4	34.8			288.5	17.6			541.2	32.6
169.2	53.1			350	35			433.3	24.8			289.6	16.1			547	98.3
169.9	42.3			351	68			434.5	35.7			289.9	23.1			556.3	73.3
170.8	33.1			351	69.6			439.3	24.6			292.1	35			557.2	102
172.1	70.2			352	37.4			442.1	36.7			295.1	27.3			557.9	54.7
173.3	61.5			354	99.5			453.3	19.5			295.2	35.6			565.3	45.8
173.8	37.7			356	28			456	44			295.6	40.9			565.3	164.7
179.4	60			360	57.9			463.2	29			298.5	14.8			567.9	96.8
180.9	23.5			362	56.1			470.9	67.2			298.7	15.5			575.9	34.8
181.8	34.8			368	70.2			481.4	35.4			298.8	22.6			576.5	74.7
183.8	29.4			370	43.2			481.8	31			300.5	21.4			589.6	23
185.2	28.5			370.6	32.5			482.5	25.9			300.7	22			590.8	57.3
185.4	28			371	77.8			494.5	24.5			300.9	26.1			597.6	64.9
185.5	35.2			371	54			498.2	30.1			301.6	35.2			603.9	68.3
185.9	43			375	79			506.6	28.8			303.3	22.7			604.9	46.6
186.6	27.5			376	70.7			513.6	50.8			303.5	25.1			606.3	43.8
187.5	25.1			379	28.8			532.3	24.9			304.8	52.2			616.2	127.3
188.6	22.3			379.9	28.1			532.4	30.8			305.6	33.9			616.4	132.1
189.1	26			388	50.8			538.5	19.1			311	23.8			617.6	66.6
190.2	65.5			393	71.9			541.7	24.6			311.2	16.1			624.6	27.4
190.3	70.3			394	69.8			555	25			317.5	38.7			628.6	29.7
190.4	26.4			394	63.5			557.9	18.4			321.2	13.7			629.5	121.2
191.3	32.8			400	55.1			567	33.7			322.2	21.3			630	160.6
192	24.5			404	48.9			571.9	67.9			322.3	22.7			631.1	27.3
194.5	22.2			405	42.3			573.6	27.6			323	31.6			642.9	79.7
195.9	23.7			405.1	26			595.1	35.3			323.7	20.4			647	101.5
196	41.7			413	60.2			600.3	36.8			329.9	42.7			651.7	89.6
196.6	33.8			413	53.2			601.2	35.6			330.7	13.1			662.4	98.1
198.6	29.2			414	46.1			601.8	51.9			333.3	28.3			665.5	40.2
199.2	29.5			415	106			607.9	41.7			333.7	23.3			675.7	71
199.4	56.2			416	50.6			608.2	59.8			335.8	25.5			679.5	27.9
199.7	59.4			416	123			612.9	36.8			335.9	38.1			680.2	137.3
199.9	36.5			417	47.6			618.4	24.9			336.3	51.9			681.1	136.6
200.2	28.4			419	46.1			620.5	29.8			336.4	20.1			684.7	55.9
201.1	47.9			421	45.6			620.9	41.5			338.3	30			685.3	57.9
202.2	53.2			425	85.3			627.2	62			340.1	85.9			686.2	70.7
209.5	33.1			432	72.2			631.4	27			340.7	49.3			687	151.6
210.8	20.7			433.7	35.5			634.6	37.1			340.9	33.2			689.4	71.1
210.9	30.5			438	129			639.3	25.3			340.9	39.9			690.9	52.6
211.8	27.5			439	56.2			642.4	64.9			342.2	22.1			693.1	108.9
212.1	33.1			440.9	36.2			661.6	51.3			346.1	36.1			696.5	44.9
216.6	23.7			441	47.1			663.9	33.9			346.2	13			700.7	59.2
217.6	54.2			441	165			664.4	67.1			347	22			704.8	57.5
222.9	55.2			443	65			670.4	49.2			349.2	14			723	44.7
223.5	38.8			445	32.8			673.6	28.7			351.5	28.5			728.7	112.8
225	24			447	43.2			677.8	37.2			351.9	29.6			730.8	183.2
227.7	59.4			448	66.8			686.8	41.2			352	18.1			731.8	87.6
227.9	21.1			455	40.4			692.2	49			356.2	39.7			736.7	99
229.1	29.5			464	69.1			701.8	25.2			356.8	18.8			740.2	66.6
229.9	45.4			467	46.9			702.6	25.9			356.8	40			741.1	103.7
230.3	32.2			469	39.3			703.9	23.1			357.2	39			742.1	94.2
230.9	40.8			469	38.8			705.7	56.8			357.7	31.6			745	64.2
231.3	25.8			470	94			708	29			359	41.8			748.3	44.3
232.1	33.4			472	69.3			711.2	27.8			360.9	26.4			749.5	122.1
233.8	34.7			475	69.5			721.5	58			364.2	24.4			761.9	68.3
234.9	20.8			482	45			726.4	67.1			365.7	28.8			768.9	78.1
236.6	42.8			487	55.6			738.1	25.4			367	55.7			770.9	208
237.2	38.6			491	67.8			739.1	86.1			369.2	21.5			773.5	42.3
238.1	44.9			494	54.1			749.6	73.1			369.8	33			773.7	52.1
240.2	38.9			495.3	25.6			760.2	37.3			372.1	48.5			775.9	61.6
242	55.6			508	114			776.2	35.3			375.7	34.8			779.9	103.5
245.1	45.5			508.4	34.6			776.8	27.6			375.7	34.8			784.5	55.8
245.2	20.1			510	53.1			780.1	26.6			377	24.8			784.8	35.5
245.2	23			513	60.9			783.4	26.1			378	24.1			789.8	268.3
248.5	52.4			513	60.9			783.4	30.2			383.7	22.6			791.4	64.6
249.3	27.9			514	58.4			794.3	26.2			385.5	40.1			793.6	127.3
249.6	28			527	75.5			794.6	24.5			386.9	58			806.1	47.1
251.6	30.1			528	94.1			795.6	28.9			389.5	25.4			806.1	74.1
252.6	61.7			532	57.1			800.8	27.4			390.1	22.4			812	69.5
256.5	18.5			532.1	7.7			802.4	20.1			390.3	45.9			819.2	70.3
257	45.9			534	32.9			803.3	43.2			390.8	18.7			827.4	98.4
257.1	24.6			537	117			808.1	87.4			395.6	20.5			827.7	150.5
259.9	27.7			537.9	22.2			811.5	44.7			397.3	20.1			831.4	200.2
260.5	40			540.3	27.8			822.2	37.7			398.6	17.1			833.7	24.5
261.8	66			541.5	49.9			823	32.4			399.3	29.5			837.6	30.8
265.2	28.8			548	35.9			825.9	45.5			401	14.5			848	29.7
268.9	80.9			550	91.2			826.7	52.7			402.8	18.6			856.4	141.2
270	24.5			552	46			829.1	22.2			406.4	41.2			863	65.3
270.1	51.2			557	218			832.1	19.6			406.8	22.4			863.4	41.9
271.3	53.2			558	72.6			832.8	35.8			406.9	27.3			866.4	170.6
272.6	28.2			559	71.2			842.9	32.5			407.6	15.3			868	116.1
275.7	48.7			564	77.2			853	44.9			408.1	38.3			870.6	79.8
275.9	40.7			564	48.2			855.5	30.3			410.1	17.4			870.8	114.2
278.2	61.2			566	55.4			858.4	27.1			413.1	16.1			871.8	144.4
279.3	29.2			571	68.2			861.9	42.9			414.6	22.6			873.5	173.7
280.8	40.2			576	55.7			866.5	37.7			418.9	31.3			892.1	114.5
283.7	16.1			580	59.6			867.2	51.4			419.3	11.8			894.7	72.7
284.1	21.3			583	29.6			871.3	73.1			420.9	20.6			894.7	70.8
286.2	70.5			586	35.5			871.9	42.3			422.2	33.4			896.1	33.6
286.5	37.7			586.3	31.4			873.9	42.1			428.3	55.4			897	85.1
286.7	18.2			587	48.4			874.2	108.7			431.2	28			909.3	199.9
288.4	24.9			589	42.1			876.7	56.9			434.5	26.9			912.2	55.1
289	36.4			589	78.1			881.2	52.5			435	28.4			916.8	116.8
289.2	67.8			590.6	29.5			889.6	25.4			435.8	49.8			919.7	83.3
290.4	51.6			591	61.6			891.1	35.9			438.8	28.9			919.9	111.3
290.7	33.4			592.1	31.7			904.6	80.2			444.9	23			922	41.5
290.7	32.9			598	47.2			926.8	46.7			446.5	15.8			925	61.2
291.7	23.8			600	70			928.6	44.2			454.1	53.3			926.7	71.5
293.1	30.8			601	76.5			934.3	56.7			454.2	28.7			929.5	107.5
293.5	17.8			601.4	23.8			936.9	26.8			456.4	26.7			934.6	143.9
293.9	34.4			603	61.6			955.7	33.5			458.6	26.1			947.9	15.4
294.3	65.6			603	51.2			958.1	30			459.1	37.4			951.1	213.9
294.6	35.5			604	50.3			960.2	68.1			460.4	32.9			953.7	154.8
295	20.6			607	63.7			979.2	25.3			462.8	41.9			956.3	45.7
301.2	55.6			608	143			984	91.5			462.9	26.9			961.8	99.5
302.5	30.3			609	139			986.4	59.5			464.5	32.7			966.6	110.5
305.5	42.9			610	74.4			994.2	38.1			464.6	26			967	118.2
305.7	42			612	110			996	31.1			468.7	17.6			969.9	145.9
306.4	47.8			613.8	35.8			996.4	44			470	16.7			978.6	66.8
308.5	43.6			614	69.5			997.4	65.4			481.2	40.6			979.2	227.4
317.4	28.5			618	123			1000.9	36.1			483.5	32.2			981.7	29.5
317.6	46.8			624	95.7			1004.8	45.3			484.6	20.7			986	37.6
319.8	36			624	36.7			1009.3	32			484.9	25.6			992.8	121.7
320.2	25.5			640	72.1			1011.4	28.7			486.3	26.7			997.6	128.6
321.7	38.3			644	81.7			1013.1	45.4			490.4	105.8			999.7	129.8
323.5	45.1			645	98.5			1020.1	32.9			505.2	27			1000.8	125.9
324	24			646	63			1026.7	38.9			509.3	36.8			1003.3	25.7
324.2	47.1			647	92.8			1031.8	39.4			511.9	20.4			1009.8	25.5
326.1	75.6			650	45.5			1047.1	33.5			512.6	58.6			1014.6	113.7
327.4	57.4			650	89			1055	28.7			514.8	22.5			1018	104.8
328.2	33.7			651	100			1057.4	34.5			517.7	31.2			1020.1	133.8
328.4	36.2			651	44.8			1060.1	37.8			521.2	53.3			1022.5	61.5
333.1	38.7			651	45.6			1072.5	43.7			526.1	24.6			1026	124
339.1	25.3			661	85.1			1074.2	32.8			527.6	29.4			1028.8	47
339.9	29.1			661.8	24.6			1079.9	55.4			533.3	19.9			1031.8	128.9
340.4	29.4			662	151			1082.4	39.3			533.7	31.4			1035.8	126
340.7	31.3			663	61.3			1092.6	36.8			537.4	35.7			1037.2	56.5
340.7	43.3			665	96.1			1093	75.1			540.5	22.5			1042.8	106
343.2	23.2			670	99.5			1096.5	43.7			541.5	15.6			1052.1	92.9
343.6	18.1			672	92.9			1113.6	121.7			541.6	43.3			1056.1	118.2
344.5	29.8			676	42.4			1120.1	29.1			541.8	38.2			1061.6	226.2
345.1	15.4			678	83.4			1121	37			544.5	43.6			1067.4	333
345.3	31.1			678	102			1128.8	41.7			545	19			1068.9	165.9
346.6	24.8			679	40.7			1144.1	43.5			546.3	29.4			1079.4	178
348.6	25.4			684	105			1167.1	31.3			547	25.6			1085.9	38.1
351.4	23			689	93.8			1168.8	44.5			548.5	42.5			1095.6	176.6
351.5	21.6			692.2	78.6			1175.4	40.2			550.4	32.4			1099.5	88.3
352.1	31.6			693	69			1177.5	29.4			552.4	38.1			1104.4	108.2
353	45.4			693.9	41.7			1185.9	25			555.8	28			1104.8	225.3
356.7	31.3			694	101			1194.1	55.1			556.9	55.4			1117.8	118.6
356.8	30.4			694	48.9			1199.3	35.9			557.8	24.2			1119.2	81.2
359	15.9			701	48.2			1206.9	66.4			560.1	30.4			1120.5	138.7
359.2	46.9			704	138			1207.9	36.5			561.6	37.5			1127.6	19.8
359.3	24.1			704	50.6			1219.3	32.8			562.5	26.6			1127.9	60.7
360.1	21.8			705	74.9			1227	59.2			563.2	32.5			1132.4	103.6
361.1	23			706	51.8			1228.1	39			566.5	31.6			1133.3	100.7
364.4	47.9			706	124			1228.7	75.4			569.3	55.9			1136.4	161.8
365.8	25.8			707	106			1232.8	57.1			570.3	44			1139.8	151.6
369.6	29.3			709	120			1238.3	91.4			571.3	19.3			1140.7	112
370.4	39.4			720.8	28.8			1254.4	41.7			574.1	46.7			1140.8	83.1
370.7	31.1			723	47.3			1257.9	64.9			574.4	18			1149.6	174
370.9	47.1			723	223			1258.3	36.8			576.4	20.2			1149.8	63.9
372.8	28.7			725	116			1297	99.5			576.7	18.2			1150.8	160.6
374.2	23.5			728	112			1300	48			577.7	27.9			1158.8	87.7
374.6	21.2			732	82.7			1320.2	37.3			580.9	31.1			1163.7	45.7
378.4	25			735	152			1322.8	56.2			582.3	15			1171.2	160.2
379.8	45.2			737	36.8			1327.9	43.6			584.5	20.9			1171.8	141.4
380.5	61.9			740	67.6			1335.8	44.2			591.2	48.3			1174.3	55.3
381.2	28.2			740	83.5			1339.9	87.7			591.6	48.6			1176.2	110.4
381.5	27			742	90.3			1344.5	45.6			593.9	16.4			1179.8	117.7
384.9	72.3			743	85			1345.4	60.4			597.2	26.3			1191.6	339.6
385.3	35.8			748	41.1			1377.9	41.8			598.9	51.7			1196.5	212.3
391.5	22.4			750	75.1			1386	96.2			599.9	31.7			1200.8	194.8
396.5	28			752	71.6			1387.4	39.3			608.7	46.8			1201.8	101.3
400.4	36			754	78.6			1389.4	33.7			612	42.5			1203.2	232.9
400.6	22.3			755	133			1392.7	56.9			616.4	23.6			1204.4	45.1
400.9	26.5			756	29.4			1396	33.6			625.4	21.3			1209.2	176.5
401.1	27.3			757	129			1405.7	87.4			625.5	23.6			1211.5	95.1
404.2	34.3			760	163			1415.1	28.7			626.8	26.7			1212.7	98.7
405.2	72.3			762	140			1416	43.5			627.4	23.2			1216.5	128
405.9	26.8			766	65.7			1417.9	80.4			630.4	32.2			1218.6	98.2
406.1	28.4			766	77.5			1421.4	30.6			630.7	52.7			1221.2	63.7
406.1	25.1			767	80			1431.9	60.3			634	26.1			1233.8	125
406.3	36.2			768.7	23			1437.3	68.2			634.4	52.9			1234.5	206.6
407.2	22			770	125			1443.7	31.2			635.3	59.9			1240.2	131.6
408.3	49.6			771	80.4			1444.9	40.5			636.7	27.2			1244.5	108.4
409.2	56.7			771	64.5			1448.9	44.2			637.4	53.9			1249.3	106.7
410.4	44.7			772.8	45.2			1452.6	59.4			638.1	32.3			1250.3	160.2
410.6	43.3			775	85.2			1455.6	38.5			638.2	40.7			1253.6	81.5
411	23.9			775	95.3			1460.1	37.9			643.2	23.2			1257	93
411.6	48.3			778	63			1460.7	22.6			646.7	26.4			1258.2	64.7
414.3	37.9			782.6	26.8			1471.5	36.1			648.6	20			1258.7	126.8
414.4	68.2			787	164			1479.2	33.3			650.2	30.8			1260.3	165.7
416	29.5			787.6	51.9			1497.1	99.5			652.1	32			1273.6	142.3
424	29.5			798	134			1503.5	57.8			656.1	47.4			1276	85
424.6	46.3			799	108			1509.1	33.4			657.3	77.1			1276.1	107.8
428.8	52.2			799.9	35.4			1512.6	34.8			657.3	35.7			1279.9	234
430	61.5			800	64			1515.9	70.2			658.9	41			1282.5	88.9
432	49.1			800	35.7			1525.9	43			662.7	22.7			1283.5	128.9
435.9	21.9			806	109			1539.5	45			663.3	21.7			1285.2	145.3
437.6	34.8			806	147			1575.9	50.8			663.3	66.8			1292.2	86.5
439.2	22.3			808	48.4			1588.6	18.4			673.3	30.7			1305.8	98.9
440.7	55.6			810	73.9			1606.3	64.9			673.8	23.8			1309.4	56.3
440.8	23.7			813	52.1			1607.8	43.8			679.6	51			1317.4	213.4
441.6	48.7			813	83.2			1610.4	27.3			683.2	37.6			1327.3	57.5
447	31.2			814	77.3			1615.7	20.1			685.4	22.9			1334.4	107
449.2	54.6			815	158			1616.7	30.7			686.8	28.6			1340.1	142.7
449.8	48.4			817	53.6			1628.7	170.3			686.8	45.9			1343.6	151
452.7	21.5			818	110			1629.7	30.3			688.1	46.3			1344.6	120.2
453.2	34.3			819	56			1630	42.8			691.2	25.1			1345.3	180.4
454	46.3			822	26.5			1631.4	72.5			693.1	34.6			1362.8	68
456	19.5			823	92.1			1632.2	70			694.7	33			1362.9	158.9
456.9	38.9			828	113			1650.2	89			695.1	23.4			1363.6	116
457.5	57.7			829	73.2			1652.8	66.8			696.6	54.1			1366.4	75.5
457.8	41.5			830	21.2			1653.4	34.8			696.6	58.5			1372.3	114.4
461.6	65.5			847.3	23.5			1661	29.5			698.8	34.1			1372.6	29.8
462.5	37.8			847.3	23.5			1663.6	62.7			703	47.9			1378.6	206.1
462.9	72.2			851	138			1666.7	79.1			703.5	40.1			1381.5	96.2
463.4	64			856	56.9			1666.8	24.6			713.7	58.6			1386.3	73.6
467.7	20.6			860	86.7			1670.2	35.8			721.9	32.4			1387.6	146.8
468.7	64.2			862	124			1672.3	26.6			729	60.9			1389	109.4
471	44.4			862.3	54.9			1674	45.9			737.6	71.8			1395.4	122.9
476.4	19			864	106			1688.5	39.2			743.3	23.7			1413.2	44.7
479.2	37.6			866	90.9			1691.9	27.9			744.4	25.4			1420.4	246.7
480.4	52.6			867	99.7			1695.6	61.2			746.7	31.9			1426.9	49.9
481.9	27.5			869	36.4			1698.2	17.6			748.4	33.7			1429.3	141.7
485.8	30			870	81.7			1712.8	58.3			749.8	56.7			1433.1	70.7
487.1	20			871	83.4			1715.2	53.9			760	25.6			1441.6	66.3
487.8	33.5			873	55.4			1715.8	42.6			761.5	25.1			1452.2	120.7
490.2	48.2			876	141			1726.4	47.7			763.6	25.9			1458.1	80
490.2	38.3			877.2	59.9			1731.5	38.7			764.8	26.2			1472.3	153.7
491.8	58.4			878	97			1755.3	38.1			766.9	21.5			1473.2	116
492.9	51			880.9	60.9			1766.1	36.2			773	24.4			1474.1	63.6
497.3	53.1			882	52			1773.5	45.8			774.4	62.1			1482.9	29.5
498.5	27.1			888	116			1785.8	271.2			775.4	33.9			1486.8	103.8
501	35.6			889	119			1827.4	51.1			776.1	47.3			1491.6	101.3
501.8	39			891	85.8			1828.9	87.7			776.4	47.9			1494.6	103.2
501.9	28.2			893	32			1829.4	55.9			777.2	20			1508.3	235.6
502.8	51.6			896.7	37.3			1842.8	96.8			781	35.9			1521.9	595.6
502.9	78.7			899	71.6			1844.3	41.8			781.1	95.8			1542	206.5
506.6	41.5			900	61.9			1849.1	96.5			783	49.4			1556.4	151.9
508	43.4			901	116			1851.6	54.8			785.1	31.7			1563.9	111.2
508.6	44.7			901	96.2			1853.4	23.7			791.7	60.3			1569.9	145.7
511.7	43			904	80.5			1855.5	71.9			792.1	48.7			1585.2	145.7
512.3	21.1			910	68.9			1858.9	105.7			792.2	33.3			1585.5	99.5
512.9	49.2			915	58.7			1874.7	57.6			794	34.4			1586.3	201.5
513.9	31.3			916	110			1876.4	56.9			798.3	31.2			1596	85.2
515.1	55.7			916	91.8			1876.4	24.4			802.6	56.7			1597	145.1
515.6	52.6			917	131			1880.1	108.2			809.8	49.2			1611	175.5
519.5	36.3			920.9	35.7			1884	144.5			812.9	19			1615.5	95.3
521.5	45.4			927	60.2			1891.9	60.3			813.3	21.7			1619.3	81.9
527.3	28.8			928	63.6			1892.6	39.5			814	23.3			1638.1	137.4
533.2	48.3			928	79.6			1925.5	31.5			827.1	31.5			1640.9	174.8
536	54.7			931	46.2			1930	61.1			829.3	33			1642.1	124
537.6	26.7			933	49.3			1944.3	70.8			829.6	29			1645.5	156.9
537.8	24.2			935	167			1960.7	42.2			830.4	30			1646.8	116.1
544.2	20.5			935	146			1967.7	47.7			832.5	25.7			1651.4	95.1
547.3	55.9			940	110			1989.2	66.1			835	46.4			1653	131.2
548.1	70.4			942	50			2014	56			835.8	20.8			1653.9	58.3
549.7	43.6			948	130			2021.6	40.2			837.6	58.1			1665.1	214
551.6	30.9			948	81.6			2027.4	64.4			840.1	50.6			1684.4	145.5
552.8	34.8			956	51.4			2033.2	26.7			842.5	41.9			1701.3	103.7
557.8	49.6			961	55.7			2061.1	50.8			844.8	60.5			1721.8	199.7
560.8	53.3			965.9	53.8			2066.1	69.1			844.9	21.1			1726.9	31.3
561.3	61			966	127			2071.9	60.1			846.2	46.7			1727.5	37.1
563.1	42.8			966	61.6			2074.4	53.2			852.2	65.9			1750.8	71.6
564.3	80.1			970	92.2			2077.4	81.3			855.1	19.4			1751.1	133.9
565.2	46.5			971	112			2081.2	68.3			860.7	30.4			1757.3	139.7
565.4	83.4			981	73.4			2084.8	57.6			865.5	22.4			1763.9	163.3
574.6	85.6			991	170			2102.3	30.2			869.5	49.3			1775	108.2
583.1	35			996	86.2			2103.1	42.9			869.8	35			1789.5	246.7
585.8	35.4			996.2	68.1			2129.3	77			871.9	54.3			1797.5	118.7
589.4	52.7			1000	64.2			2143.9	20.5			872.5	41.2			1797.7	94.6
589.5	16.6			1000	133			2144.4	41.5			875.8	72.1			1810.9	41.4
590.4	37.7			1000	161			2146.8	71.5			876.3	31.9			1815	230.4
591.3	48.1			1010	92.9			2163.3	93			887.2	29			1819.1	102.2
592.5	46.1			1010	81.5			2185.9	62.1			891.1	47.1			1831.8	71.7
593.9	31.9			1010	284			2191.5	75.5			891.6	32.9			1846.6	104.3
594.1	20.3			1020	50			2205.6	74.6			893.5	98.5			1848.3	173
594.3	46.6			1020	110			2222.1	28.4			895.7	33.8			1848.8	132
595	36			1020	46.4			2229	53.2			896.4	52.3			1854.4	70.6
595.8	35.4			1020	129			2239.3	34.6			902.5	50.3			1873	76.3
598.7	49.8			1030	113			2242.1	80.1			907.2	25.8			1873.8	95.3
601.6	21.4			1030	207			2249.5	40.3			911.7	37.1			1877.6	139.3
605	44.2			1030	47.7			2265.7	90.2			918.4	48			1881.2	77.8
608.4	28.3			1040	39			2267.6	55.3			923.6	44.7			1892.8	229.8
611.1	65			1045.2	30.6			2268.7	51.1			925.9	29.9			1902.2	68.6
617.3	28.5			1045.2	33.9			2277.3	30			927.8	18.1			1908.6	73.7
625.5	24.3			1060	157			2291.9	71.4			930.9	48.5			1916.2	311.1
625.9	43.8			1060	53.7			2293.6	36.9			932.7	34.5			1920.5	140.1
626.2	83.9			1064	30			2317	49.6			933.1	23.3			1923.5	111.6
630.9	33.1			1070	75.8			2326.5	55.8			934.6	33.8			1942.2	200.7
632.4	20.2			1070	91.5			2330.7	45.5			936.8	29.8			1943.6	120.2
634.8	19.2			1080	90.1			2355.7	61			937.2	36.1			1951.5	125.3
636.4	18.9			1080	109			2358.2	46.9			940.4	24.9			1962	85.7
636.6	87.4			1080	25			2376.6	99.3			940.8	41.5			1965.8	113.2
640.3	58.2			1090	132			2397.9	96.5			941.7	34.2			1970.5	59.8
642	64.4			1092.9	63.5			2411.7	55.3			945.1	40			2009.5	290
643.4	57.3			1100	102			2429.1	72.1			954.6	23.8			2019	200
647.8	44.6			1100	83.4			2430.7	75.7			957.5	49.5			2028.4	233
653.4	32.1			1100	106			2435.7	42.9			963.5	38.6			2030.7	228.9
653.6	38.4			1100	92.5			2443.5	31.7			967.9	49.5			2043.6	89.5
654.3	32.5			1110	259			2489.6	109.4			968.6	32.9			2050.8	177.8
658.6	65.1			1110	70.8			2507.9	122			981.8	32.9			2065.9	186.1
666.7	32			1110	79.7			2508.2	153.1			989.7	26.1			2078.7	124.1
668.2	44.5			1110	74.3			2533.9	59.8			1002.7	54.1			2098.1	201.1
669.9	85.8			1110	137			2535	49.2			1005.9	19.4			2108.1	137.2
672.4	49.6			1110	126			2541.9	50.4			1012.7	34.5			2114	111.5
672.4	44.8			1110	91.1			2546.8	70.9			1013.5	23.8			2115.8	130
685.1	28.8			1111.2	43.6			2556.3	38.2			1017.5	33.5			2124.9	128
686.6	31			1113.8	34.4			2575.6	70.7			1020.8	21			2127.4	40.2
688	56.9			1120	149			2588.3	49			1021.6	50.8			2135.5	153.9
690.8	49.2			1121.6	40.8			2590.1	64.7			1025.8	55.2			2140.2	88.4
693.3	51.3			1130	145			2601.9	110.8			1031.2	16.3			2150.7	125.4
694.6	65.9			1130	104			2611.3	68.8			1037.4	42.8			2152.3	113.2
696.6	27			1130	193			2644.9	92.6			1037.8	26.4			2155	116.5
701.5	38.5			1130	75.8			2657.2	46.7			1039.5	50.2			2158.8	26.7
701.9	19.5			1136.4	37.3			2668.9	76.4			1045.7	35.6			2160.4	127.9
708.3	22			1140	55.7			2693.1	39.9			1047	57.6			2170.8	181.8
713.2	46.5			1140	146			2711.3	49			1048	51.8			2175.4	137.7
713.5	20.4			1150	85.4			2724.1	46.7			1053.2	34.6			2188.7	187.7
713.9	38.3			1150	129			2736	51.1			1053.6	38.9			2199.5	76.3
714	12.2			1160	69.8			2737.7	53.3			1055	67.3			2202.5	136.3
719.5	37.7			1160	134			2741.4	36.8			1061.9	80.4			2227.5	253.1
720.3	42.4			1160	129			2777.1	55.6			1065.4	48.8			2232.3	161.6
720.7	62.2			1160	84.8			2788.4	71			1066	36.5			2232.8	217.5
720.8	82			1165.7	69.1			2794.4	69.1			1067.6	60.5			2241.5	435.1
734.9	41.5			1170	26.1			2802.9	109.9			1068.3	28.4			2244	137.2
735.6	49.8			1180	30.3			2811.4	67.2			1068.6	23.1			2251.4	185.2
739.1	27.1			1180	105			2811.4	59.2			1074.4	69.9			2278	132.9
747.6	36			1180	149			2859.3	90.1			1087.7	62.3			2282.7	196
751.1	78.3			1190	106			2862.2	68			1088.1	28.2			2284.2	168.5
754.1	40.7			1190	137			2873.6	64			1100.7	43			2293.2	89
756.8	24.3			1190	79.2			2883	87.1			1110.1	41.5			2302.8	208.1
757.8	45.9			1190	74.7			2906.1	103.6			1112.2	17.4			2305.7	86.2
760.3	33			1200	145			2963.6	39.6			1112.5	29.7			2309.5	137.6
763.9	17.1			1200	76.8			2979.5	104.6			1120.9	42.4			2312.6	256.4
774.1	72.9			1200	123			3003	66.8			1123.7	32.5			2335.3	146.9
775.3	46.5			1200	115			3010.2	29.1			1128.5	35.8			2341.4	233.6
775.7	88.9			1200	135			3046.6	54.1			1129.6	39.5			2363.2	123.4
780.8	40.2			1210	99			3054.8	58.3			1131.3	37			2369.2	277.2
783.2	62.2			1210	105			3068.9	69.9			1134	33			2377.9	147.6
785.6	46.8			1220	149			3072.3	61.4			1138	26.4			2378.4	94
788.3	28.5			1220	189			3115.2	127.5			1141.5	17.3			2382	91.3
789.8	27.4			1220	59.6			3201.2	65.8			1150.1	36.2			2383.6	138.3
791.1	57.4			1220	39.5			3218.9	103.2			1151.5	53.8			2387.2	32.7
800.9	52.8			1220	122			3226.6	47.2			1155	42.2			2408.7	189.7
801.1	32.4			1220	128			3238.1	50.8			1156.4	18.7			2410.9	84.1
802.1	49.9			1220	101			3239.9	59.6			1160	22.5			2415.2	182.4
805.4	66.3			1223.9	22.7			3300.8	33.3			1163.3	46.9			2419.2	302.7
809.9	70.1			1230	109			3306.3	69.5			1175.4	66.6			2428.1	253.9
817.8	39.7			1230	109			3323.7	69.1			1181.8	35			2447.7	80.6
818.2	64.6			1230	51.8			3327.3	22.5			1189.7	24.2			2455.8	163.5
818.8	25			1230	107			3361.4	42.4			1196.7	31.6			2456.9	228.3
826.2	44			1239.9	48			3399.1	68.9			1199.2	31.6			2458.6	99.2
828.9	54			1240	81.5			3415.7	47.9			1199.3	55.8			2459.4	167.8
833.9	83.8			1240	218			3428.1	51.3			1210.7	37.6			2465.9	64.9
835	45.4			1246.5	46.4			3457	53.1			1214	34.6			2467.8	303.9
839.5	34.6			1249.8	68.8			3460.5	115.2			1214.5	66.8			2495.1	103.7
840	34.9			1250	162			3481.6	57.4			1215.5	30.9			2499.4	92.9
841	87.2			1257.1	35.2			3496.4	46.4			1219.5	29.4			2502.3	87.7
846.4	34			1260	75.2			3507.3	103.3			1221.7	31.9			2523.8	258.5
846.4	58.2			1260	78.2			3540.7	93			1228.6	61.1			2530.6	86.4
849.5	24.4			1267.5	47.2			3556.9	36.8			1256.5	30.2			2534.5	238.4
853.2	75.5			1270	133			3569.5	52.7			1268.6	24.2			2551.7	131.8
866.9	87.6			1270	179			3592.6	47.8			1287.2	77.2			2555.2	229.9
867.7	61.4			1270	109			3601.2	116.5			1290.1	38.9			2578.7	455.1
868.9	63.6			1270	103			3620.8	49.6			1291.5	26.8			2603.9	143.3
874.3	42.2			1280	107			3641.2	73.7			1292.3	47.6			2607.7	185.2
881.9	61.6			1280	165			3648	127.1			1304.5	29.6			2616	82.5
889.9	45.4			1280	40.3			3676.7	48.4			1307.2	102.1			2621.9	341.3
891.5	19.7			1280	87.4			3750.1	52			1309.5	40.7			2623.8	124.5
900.6	42.3			1280	82.3			3767.3	82.6			1316.4	53			2636.4	237.7
902	42.4			1284.2	24.5			3771.5	101.7			1320.9	23.6			2643.1	104.3
909.3	38			1285.9	29.9			3775.1	42.9			1325.3	58.4			2658.5	30.7
915.8	78.9			1290	166			3826.1	77			1331.3	21.9			2673.7	291.1
919.4	56.2			1290	38			3828.8	66.9			1335	36.9			2684.7	313
921	83.9			1300	91.8			3830.7	51.3			1340	52.7			2757.1	298.5
923	23.3			1310	94.2			3832.1	37.7			1343.3	45.7			2773.6	49.5
925.5	65			1310	38.3			3843.9	45.8			1354.6	45.2			2780.9	83.8
926.1	41			1310	127			3844.9	31.1			1361	29.1			2783.2	277.1
932	34.3			1320	76.5			3848.8	79.8			1362.9	33.9			2795.5	233
932.3	33.5			1320	157			3871.2	118.2			1365.3	41.5			2820	221.3
934.9	78.6			1328.7	52			3872.3	62.4			1392.9	19.1			2840.7	245.4
941	45.3			1330	128			3877.4	59.4			1394	21.1			2846.3	75.2
947	42.8			1330	196			3883.1	186.2			1400.4	30.5			2852.6	31.5
956.2	30.4			1331	39.4			3909.2	75.6			1411.4	70.2			2881.5	43.5
969.9	44			1340	130			3920.2	35.2			1412.9	39.4			2882.9	176.2
986	68.7			1340	73.4			3933	67.2			1418.3	49.5			2887.7	34.6
993.5	70.1			1340	167			3938.8	69.8			1436.2	34.2			2903.8	195.6
996.8	45.2			1350	180			3939.9	68.3			1442.2	28.7			2907.7	106.5
999.2	68.6			1350	128			3948.7	79.9			1447.5	54.9			2950.8	202
1001	31.2			1350	130			3955.6	108.5			1450.2	32			2979.4	131.2
1001.7	52.7			1350	184			3982.6	96.4			1450.9	43			2987.5	59.2
1002.8	103.5			1360	74.1			4018.3	45.1			1451.9	23.4			2994	142.6
1013.6	44			1360	89			4026.4	67.6			1453.9	43.1			3015.6	347.1
1015.6	36.8			1360	212			4040.6	67.1			1454.4	37.7			3021.9	164.7
1018.9	58.7			1370	75.2			4103.4	67.5			1454.8	18.9			3028.2	115.8
1026.4	17.5			1371.3	25.4			4152.7	32.3			1457	31.2			3033.5	266.1
1037.2	50.1			1380	74.7			4158.3	75.5			1466.1	41.7			3043.7	220
1042.9	82.8			1380	167			4163.7	98.4			1466.3	35.5			3046.3	154.4
1047.4	35.1			1380	80.7			4223.7	103.8			1468.7	55.5			3049.2	122.8
1055.5	41.8			1380	144			4236.4	80.7			1469.1	38.1			3062.9	29.3
1058.2	50.6			1380	117			4266.9	33.9			1470.9	22.2			3073.2	29.8
1062.6	38.1			1390	91.9			4271.4	39.4			1471.8	27.7			3102.8	84.3
1087.6	35.8			1390	95.1			4272.1	75.5			1475.2	45.5			3124.5	189.7
1097.8	32.5			1400	72.9			4304	60.8			1479.3	45.5			3126.7	74.9
1098.2	30.8			1400	59.9			4361.4	47			1488.3	65.1			3157.2	121.5
1100	26.5			1400	83.6			4364	50			1490.4	50.4			3171.6	167
1100.4	59.3			1410	125			4364.1	115.4			1498	86.7			3183	45.4
1105.8	28.7			1410	122			4375.8	109.3			1498.2	47.6			3197.9	31.5
1116.6	29.4			1410	134			4397	82.3			1502.4	31.4			3199.5	460.4
1125.6	59.9			1420	146			4397.3	53.2			1509.4	13.8			3216.7	111.1
1128.1	58.2			1420	99			4439.8	81.8			1522.7	32.4			3232.9	146.3
1133.5	47.3			1420	159			4452.3	111.1			1527.1	27.3			3262.4	66.7
1139.4	29.9			1430	57.7			4453.8	84.1			1544.2	37			3280.5	183.8
1146.7	15.1			1430	62			4467.3	75.5			1575	30.9			3299	329.3
1160.9	29.6			1430	102			4480	135.8			1586.3	57.3			3308.5	44.5
1168.7	62.4			1440	108			4485.4	79.1			1589.9	18			3344.1	109.8
1168.9	65			1440	131			4507.7	37.7			1590.9	27.4			3350.4	412.1
1177.1	80.6			1440	88.7			4514.8	120			1594.5	34.4			3399.5	59.5
1179.4	20.1			1440	134			4558.2	67.8			1621.4	60.3			3439.3	238.9
1183.3	24.3			1450	80.7			4561	96.8			1625.5	58.2			3448	286.1
1198	54.6			1450	104			4576	92.2			1646.7	58.6			3449.4	454.3
1209.6	52.2			1450	167			4580.9	50.4			1662.4	27.9			3450	333.2
1211.9	36.5			1450	150			4586.9	64.1			1662.5	32			3486	75.1
1214.2	138.7			1450	102			4589.4	45.2			1665.7	34			3486.4	40.9
1232.1	33.7			1460	51.4			4589.6	82.3			1668.6	38.4			3487.9	387.9
1235.2	36.4			1460	77.5			4621.2	74.5			1690.5	23.2			3496.2	79
1260	60.4			1460	33.5			4670.4	113			1695.7	16.5			3574.5	152.5
1260.9	38.2			1460	139			4688.3	41.8			1711.3	34.4			3577.9	39.3
1261.7	39.5			1460	95.7			4697.7	142.3			1725.3	40.8			3580	283.7
1263.9	52.7			1470	66.9			4715	56.3			1729	48.6			3583	74.5
1269.3	72.3			1470	28.6			4718.5	90.2			1743.6	49.5			3618.9	78.2
1272.7	30.9			1470	48.8			4719.6	195.5			1746.9	41.4			3623.9	173.9
1278.5	29.4			1480	137			4757.1	150.1			1795.9	35.5			3631.2	172.5
1284.5	150			1480	83.9			4759.9	101.2			1801.7	34			3663	109.3
1288	25.3			1498	42.8			4760.8	41.5			1809.2	38.9			3684.8	257.7
1290.6	27			1500	100			4801	32.8			1823.7	21.8			3767.5	98.1
1298.5	23			1500	89.3			4830.7	103.5			1841.7	49.2			3772.2	223.2
1298.6	57.6			1500	106			4833.2	51.9			1845.2	30.9			3818.3	85.1
1299.2	59			1500	99.2			4862	111.9			1858.4	59.8			3820.9	192.9
1300.5	42.1			1504.9	38.3			4874.4	32.7			1866.4	31.7			3822	64.8
1303.4	23.1			1510	53.6			4907.9	89.4			1875.2	25.8			3847.4	253.3
1308.4	63			1510	80.9			4936.2	66.6			1890.5	23.6			3865.6	366.6
1322.5	59.8			1520	114			4936.3	142.1			1895.5	43			3867.5	169.4
1349.6	56.3			1520	72.8			4946.7	85.5			1899.2	54.4			3869.7	196
1357	93.2			1530	150			5015.6	161.7			1921.9	73.4			3874.2	82.8
1366.6	38.5			1530	180			5024.5	54.9			1968.6	20.9			3927.1	224.5
1367.3	27.9			1533.2	35.1			5073.9	119			1975.5	23.7			3939.8	453
1383.2	39.3			1538.7	37.3			5087.2	36.7			1977.1	50			3945.9	31.7
1393.2	113.7			1540	130			5093.9	26.1			1994	39.6			3956.2	179.1
1407.4	21.7			1540	118			5109.4	83			2000.8	31.4			4005.5	94
1408.1	33.1			1540	166			5109.7	50.3			2005.7	64.4			4011.5	63.9
1410.9	33.5			1540	85.3			5114.7	47.5			2015.3	37.5			4019.4	78.9
1421.7	61			1550	92.9			5142.5	46.4			2035.2	37.3			4029.1	128.8
1430.8	25.7			1550	111			5161.4	99.9			2049.3	52.7			4086.6	152.3
1431	47.1			1550	225			5177.4	52.9			2052.6	31.4			4185.2	73.1
1432.9	35.5			1560	57.4			5225.7	71.4			2057.6	39.2			4211.8	291.2
1433.8	54.2			1560	257			5239.9	63.2			2081.4	43.2			4234.5	128.4
1434.9	54.3			1570	34.3			5251.7	102.9			2090.9	52.4			4277.6	175.8
1442.1	21.4			1580	124			5257.7	121.6			2096.5	25.3			4299	275.5
1452.2	38.3			1580	49.2			5264.3	56.5			2108.5	27.1			4351.9	27
1455.6	36.8			1580	117			5292.8	150.8			2114.2	33.3			4371.4	59.3
1470.3	27			1590	122			5295.2	124.5			2127.9	27.7			4378.5	137.6
1476.7	34.2			1590	52.5			5305.4	56			2136.9	31.3			4381.6	48.7
1492	42.1			1590	94.8			5311.2	72.8			2147.1	40.1			4439.7	45.8
1526.7	63.9			1594.1	30.9			5374.2	89			2167	48.5			4447.1	269.2
1533.1	42.2			1594.4	81.4			5415.3	242			2185.5	24.7			4454.6	73
1541.5	43.2			1600	103			5438.2	73.3			2188.3	28.3			4459.7	116.1
1545	79			1600	186			5440.8	31.2			2215.4	22.7			4481.6	41
1569.1	60.4			1610	108			5442.2	91.9			2233.7	35.6			4526	77
1576.8	53			1610	233			5493.3	62.3			2237.5	23.6			4560	102.4
1595.2	66.4			1610	156			5549.3	48.9			2249.5	30.2			4566.4	93
1596.4	44.8			1610	109			5596.9	179			2259	50.6			4589	238.7
1596.6	29.2			1620	94.5			5606.9	112.7			2267.3	29.3			4589.7	59.1
1617.1	27.1			1630	122			5618	37.4			2270.6	26			4613.5	31
1619.2	71.6			1630	143			5673.6	50.1			2282.6	28.4			4637.2	127.4
1655.2	37.1			1630	53.9			5680.6	119.5			2291.4	28			4637.8	53.8
1659.5	26.2			1630	74.3			5683.9	88			2358.6	14.6			4676	111.1
1686.5	78			1638	31.5			5753.3	113.2			2393	37.5			4725.2	38.4
1697.3	38.7			1641.4	30.7			5758.5	110.6			2396.6	37.4			4770.9	338.6
1709.4	65.6			1650	158			5774.1	350.6			2399.9	27.5			4774.6	50.1
1724.8	40.3			1650	82.3			5781	34.3			2400.8	47.2			4905.7	75.5
1730.3	44.3			1651.3	71.1			5782.5	77.9			2447.4	50.1			4976.3	78.9
1733.8	49.9			1660	105			5818.8	26.5			2452.3	39.3			5193.2	74.5
1738.3	37.4			1660	106			5825.6	143			2462.8	70.9			5231.5	82.4
1744.2	32.3			1669	38.2			5867.1	63.9			2469.1	28			5263.1	168.1
1750.2	22			1670	80.8			5880.1	62.8			2470.9	29.9			5268.4	84.7
1756.1	28.1			1670	155			5901.3	69.7			2480.8	31.9			5316.6	55.1
1759.3	25			1675.5	26.3			5969.1	97.5			2502.5	26.4			5333.6	37.5
1778.4	39.2			1680	162			6005.7	52.5			2525.8	38.2			5336.1	35.1
1783.6	56.7			1680	115			6016.7	56.8			2588.4	23.9			5446	280.5
1798.1	61.4			1680	159			6022.9	76.4			2607.2	37.3			5446.2	40.9
1802.8	24.4			1690	121			6049	85.8			2637.3	31.9			5459.8	435.3
1806.7	35.7			1690	85.9			6075.4	125.1			2660.5	28.3			5490.1	273.6
1810.5	79.2			1690	68.6			6078.4	67.4			2665.4	39.9			5594.9	450.3
1819.6	74.4			1690	101			6085.5	140.6			2684.8	63.5			5618.2	58.7
1829.4	45.7			1690.6	34.6			6108.3	96.4			2708.1	53.3			5645.8	44.6
1842.7	96.6			1700	69.5			6133.9	59.4			2724.5	30.2			5668.2	63.3
1874	24.4			1700	164			6157.9	73.1			2772.2	37.7			5690.4	47.4
1889.8	30.9			1700	105			6240.7	80.2			2776.6	34.3			5720.3	118.9
1895	43.2			1700	76.3			6250.2	86.7			2785.7	14.8			5764.3	282.3
1909.5	55.1			1700	97.6			6255.3	104.6			2832	31.4			5810	29.1
1927.4	23.7			1702.3	25.2			6258.5	102.9			2837.8	42			6022.9	91.3
1951	64.2			1706	73.1			6260.7	81.2			2862.2	60.2			6061.3	100
1954.2	39.3			1716.3	22.8			6263.7	150.6			2904.9	31.5			6153.1	42.8
1957.9	39.8			1720	156			6276.1	75.8			2924.3	28.5			6228.9	93.7
1999.5	53.8			1720	27.1			6310.9	38.3			2975.6	24.1			6256	54.2
2010.2	20.5			1730	170			6342	85.4			2980.8	27			6316.9	25.9
2010.5	76.4			1730	65.1			6351.2	80.4			2991.6	25.9			6327.8	60.8
2033.1	42.8			1730	208			6369.4	81.5			3008.7	32			6343.9	72.1
2034.5	49.9			1730	107			6369.8	69.3			3042.9	34.7			6396.7	59
2047.1	65			1742.6	40.8			6373.8	43.1			3063.7	29			6410.7	94.1
2048.7	21.2			1750	80.1			6395.3	84.3			3067.2	32.3			6429.2	53.9
2048.9	37.2			1750	215			6410.2	73.3			3072.9	28.3			6476.9	39.1
2066.8	95.4			1750	66.5			6419.8	109.8			3077.9	41.1			6525.9	100.6
2070.9	61.3			1750	96.1			6426.1	134.5			3095.4	51			6533.3	193.3
2071.6	41.5			1750	70.5			6426.3	40.6			3101.2	31.6			6586.9	93.5
2084.3	32.7			1750	214			6448.6	76.1			3104.2	42.2			6784.2	106.2
2098.1	33.7			1758	48.8			6459.7	106.1			3137.2	41.9			6822.6	78.5
2160.4	57.9			1760	56.7			6469.9	102.9			3148.2	30			6840.3	149.5
2177.4	65.6			1770	105			6504	43.2			3152.1	21.5			6860.3	75.6
2212.6	39.8			1770	110			6506.3	87.2			3152.8	59.7			6910	86.1
2253.8	23.9			1770	285			6531.5	120.9			3156.4	13.9			6964.3	78.2
2254.6	52.5			1780	72.3			6561.6	179.1			3161.7	32.6			7033.6	78.6
2267.5	79.3			1790	42.6			6563.6	176.8			3207.4	30.3			7271.3	94.7
2271.2	33.5			1790	61.4			6570.7	68.4			3227.3	41.7			7290.3	43.6
2294.2	35.6			1790	92			6595.2	43.4			3254.9	26.6			7355.2	160.1
2316.5	34.2			1790	115			6625.1	82.3			3260	27.8			7398.5	60.7
2324.8	48.5			1790	25.7			6636.3	346.8			3273.1	17.6			7413.1	56.3
2343.8	52.4			1797.3	77.8			6648.7	60			3299.8	18.2			7499.6	181.9
2368.5	29.8			1800	84.4			6671.9	84.4			3303.5	30.6			7597.9	75.7
2381.4	35.3			1800	141			6676	83.6			3311.7	24.7			7721.6	112.8
2385	40.6			1800	242			6713.3	94.9			3312	28.6			7769.8	96.7
2392.8	47.1			1806.7	83.4			6743.2	72.5			3345.9	65.8			7779.5	64.7
2408.5	48.3			1807.9	35.6			6776.1	105.2			3369.4	54			7780.7	174.8
2429.4	42			1810	118			6794.4	51.7			3412.6	43.9			7800.6	37
2454.9	79.1			1810	92.3			6808.4	76.4			3428.8	41			7802.8	111.5
2458.2	31.3			1810	129			6823.3	123.8			3432	30.4			7852.2	156.9
2464.4	40			1810	124			6849.6	69.7			3435.2	30.5			7911.3	161.1
2473.4	34.5			1810	283			6873.9	89.5			3462.3	31.8			7929.5	60.4
2505.2	110.9			1810	152			6874.7	104.8			3468.7	60.2			7984.2	85.6
2518.1	21.8			1810	54.6			6900.4	80.7			3512	42.7			8109.3	112.3
2582.9	43.8			1820	288			6942.8	35.3			3519.2	58.6			8134.4	72
2590.5	108.3			1820	197			6959.3	124.8			3538.2	28.3			8201.9	79.8
2596.5	60.7			1820	62			6972.8	47.4			3558.7	49.2			8221.9	100.7
2602.6	22.7			1828.1	44.5			6986.9	95.6			3569.7	21			8249.9	66.5
2616.1	60.1			1834.3	64.2			7003	75.7			3570.7	30.7			8252	41.6
2617.6	34.1			1840	160			7010.7	95.4			3582.9	38.4			8282.9	129.5
2643	45.2			1840	242			7013.8	87.3			3642.6	53.4			8377.9	157.6
2648.3	98.2			1840	91.2			7014.6	71			3646.2	43.7			8411.2	158.6
2659.9	40.1			1840	124			7018.4	55.3			3660.5	46.9			8564.3	89.6
2664.8	45.5			1840	75.6			7067	75.6			3676.5	43.4			8597.5	54
2676.6	37.5			1850	139			7074.6	97.3			3690.2	29.4			8739	57.1
2680.4	20.4			1853.9	32.6			7089	52.5			3706.6	34.3			8810.3	55.3
2700.3	44.9			1860	126			7130.8	98.2			3712	35.6			8833.6	98.9
2704.9	117.2			1870	115			7141	127.1			3732.9	49.1			8856.1	145.2
2719.8	40.5			1870	109			7146.4	41.4			3802.5	29.1			8910.5	116.8
2738.2	40.6			1870	47.7			7174.5	116.8			3816.5	19.6			9073.4	104.3
2740.9	163.6			1870	33.9			7185.5	127.1			3828.6	32.6			9097.6	187.1
2749.7	39.6			1870	234			7200.3	35.4			3829	24.7			9125.3	62.1
2757.5	41.6			1870.1	44.6			7207.1	38.7			3832.3	31.2			9142.3	113.4
2773.6	43.3			1879.5	78.2			7253	77.9			3842	32.7			9192.8	209.7
2795	59.1			1880	191			7260.9	53.6			3847.8	41.4			9227.9	222.6
2837.8	105.8			1890	181			7268.1	43.4			3864.7	50			9272.2	101.9
2843.2	71.5			1890	183			7272	90.1			3874.3	33.7			9283.2	194.9
2845.1	53.8			1890	131			7321.5	58			3877.5	25.2			9300.5	113.4
2880.5	46.9			1899.2	25.3			7327.4	66.3			3891.9	38.1			9320.5	101
2886	44.4			1900	286			7347.9	81.7			3892	26.6			9346.3	88.2
2902.7	80.7			1900	47.1			7358.9	71.4			3897.8	40.8			9367.9	276.1
2921.4	80.6			1900	100			7360.7	316.9			3905.5	68.5			9423.3	173
2956.8	31			1900	189			7380.2	43.5			3911.5	44.8			9471.9	130.5
2966.2	39.1			1905.4	66.6			7430.1	50.3			3945.8	31.3			9512.5	291.6
2973.1	51.1			1907.9	20.1			7509.8	120.8			3952.8	39.5			9550.3	59.2
3000.8	86.5			1910	150			7520.2	36.1			4021	46			9656.1	57.3
3012.9	33.6			1910	98.7			7541.5	109.4			4043.6	28.8			9685.7	52.3
3035.6	23			1910	193			7564.9	32.5			4080.5	41.2			9686.5	29
3078.4	49.4			1910	108			7587	125.6			4113.9	37.1			9724	195.1
3089.8	48.8			1940	101			7665.5	37.9			4196.8	51.5			9805.3	172.7
3109.9	31.6			1940	111			7674.7	111.2			4209.7	26.6			9853	203.8
3113.3	163.1			1940	45.2			7677.5	107.1			4258.3	28.8			9853.9	199.9
3129.8	30.4			1950	99.8			7685.2	71			4265.2	35.6			9863.2	49.7
3130.6	100.2			1950	241			7783.3	127.9			4268.6	26.2			9880.1	72.7
3141	39.7			1960	89.5			7785.4	77.9			4293.6	39.9			9927.8	126.9
3170.3	70.1			1960	137			7811.2	308			4295.9	24.3			10065.1	171.9
3174	78.4			1960	103			7827.6	58.4			4297.3	29.6			10100.8	65.9
3208.5	28.4			1963.9	38.4			7848.7	108.7			4307.3	25.6			10119.3	89
3242.2	47.1			1970	213			7852.8	65.2			4313.2	28.4			10236.3	50.1
3258.8	119.2			1970	246			7862.3	51.6			4318.5	38.7			10261.8	181.6
3282.6	26			1980	298			7868.7	131.8			4351.2	31.3			10293.9	52.5
3285.4	31.5			1990	72.1			7888	35.7			4387.7	40.3			10299.2	124.3
3300.7	52.8			2000	35.1			7894.2	77.5			4403.8	41.2			10316.5	29
3315.6	48.6			2000	319			7896.1	41			4446.3	39.9			10368.3	83.1
3324.4	47.1			2010	124			7898.9	43.7			4460.3	45.2			10450.1	99
3325.8	43.3			2010	117			7930.4	143			4461.3	28.9			10477.5	99.2
3341.5	32.2			2010	47.2			7964.7	121.2			4474.2	26.9			10486.6	193.9
3373.8	30.1			2030	151			7976.6	91.9			4504	53.5			10527	127.4
3396.1	56.3			2050	77.2			8003	103.7			4523.9	28.1			10557.4	176.8
3445.3	31.4			2050	89.1			8042.9	74.8			4541.8	53.1			10785.7	49.2
3447.5	29.8			2064.3	30.5			8058	101			4589.4	42			10836.5	62.3
3457.6	26.3			2070	210			8125.2	57.7			4591.8	28			10858.7	160.7
3469.2	81.9			2070	86.9			8158.8	99.9			4642.7	32.6			11047.7	188.6
3482.8	31.2			2070	113			8176.5	295.7			4687.3	56			11200.6	62.5
3497.5	57			2070	200			8178.1	46.3			4711.3	25.7			11271.1	130
3529.2	48.1			2070	220			8187.6	95.9			4750.8	26			11285.1	233
3529.2	27.2			2070	104			8294.7	91			4767.9	32.6			11289.5	100.4
3548.2	54.7			2080	136			8309.4	69.9			4791	73.8			11419.7	69.4
3553.3	37.4			2080	250			8329.6	54			4802.9	42.7			11428.8	101.6
3557.9	31.9			2090	191			8338.2	63			4808.6	27			11447.9	61.8
3579.7	88.8			2100	63.3			8345.5	75.6			4826.6	22.2			11604.8	111.4
3585.8	35.5			2110	205			8355.2	62.2			4834.4	30.6			11649.6	139
3609.2	56.2			2110	116			8368.4	38.5			4871.3	18.9			11764.8	40.1
3620.9	27.4			2120	201			8432.6	125.2			4893.1	22.3			11794	137.1
3652.9	31.5			2120	192			8442.3	83.9			4949.7	72.1			11873.9	130.7
3655.9	105.1			2120	146			8477.6	111			5032.8	51.5			11895	73.7
3669.1	96.3			2123.1	92.3			8481.9	69.7			5080.7	40.1			11919.2	70.8
3676.8	35.4			2130	79.3			8504.6	43.5			5114.4	23.3			11972.5	89
3698.7	38.4			2134.3	59.6			8520.2	81.5			5167.2	54.9			12024.8	89.3
3701.7	22.3			2140	176			8526.9	114.4			5168.1	47.9			12025.4	173.4
3714.9	98.7			2140	128			8536	104.6			5181.5	35.4			12041.3	200.4
3720.3	76.9			2140	92.2			8545.8	130.6			5185.4	40.1			12044.2	221.3
3745.8	41.8			2140	164			8596.2	91.4			5203.4	47.9			12047.7	212.5
3749.8	42.4			2140	39.8			8656.9	95.7			5220.2	83.2			12246.1	92.8
3751.3	83.6			2140	58.7			8669.1	96.8			5248.7	19			12415.1	227
3777.5	84.6			2140	214			8717.2	60			5252.4	34.4			12453.9	103.7
3833.7	54			2140	174			8720.5	92.8			5266.6	22.5			12499.7	151.8
3856.4	53.3			2150	256			8723.8	57.4			5311.2	33.5			12652.9	60.4
3884.6	44.5			2150	76.3			8746.2	83.1			5320.4	27.9			12730.8	73.6
3987.5	56.3			2157.2	30.2			8788.1	88.4			5349.2	53.5			12775.5	261.1
3993.1	61.4			2160	78.3			8796	38.1			5365	61.8			12794	159.1
4004.3	47.7			2160	139			8874.7	61.8			5371.1	42.3			12817	109.5
4022.5	55.5			2170	192			8895.3	55.9			5393	55.3			12999	248.8
4048.2	27			2170	47			8921.1	70.2			5442.3	23.2			13087	42
4060	57.2			2180	58.5			8938.9	74.7			5456.2	47.5			13123.6	122.8
4166.2	49.2			2190	230			9010.8	91.8			5531	44.5			13145.3	90.7
4167.6	62.5			2196.7	36.5			9067.1	122.9			5562.8	40.5			13217.2	65.4
4169.5	35.5			2200	106			9095.1	64.7			5586.7	52			13231.1	186.4
4184.3	68.3			2200	94.4			9157.1	39.7			5670.4	55.7			13259.6	87
4206	79.8			2210	237			9166.7	74.4			5734.2	57.5			13303.8	164.8
4242.7	52.7			2217.6	42.2			9191.7	106.5			5738	57.4			13391.1	244.3
4325.9	47.5			2219.5	42.3			9195.1	223.6			5741.4	32.9			13513.5	236.1
4338.4	83.7			2220	72.4			9195.5	96.7			5824.1	38			13558.4	58.3
4343	97.5			2220	90.5			9262.2	82.9			5885.9	53.3			13668.5	169.1
4386.9	34.8			2221.1	23.6			9266	79.8			5912.4	39.2			13672	229.6
4391.3	107			2223.2	89.3			9339.2	78.6			5951	25.6			13746.2	138.4
4394.7	71.4			2230	128			9352.4	74.7			5954.4	24.9			13754.8	191.7
4396.3	74.8			2230	120			9361.6	99.6			6003.2	50.7			13816.8	156.6
4399.3	35.6			2230	98.9			9376.2	117.5			6040.9	19.3			13824.5	156.8
4412.7	203.9			2240	158			9399	163.8			6060	53.4			14036.2	139.6
4438.5	64.3			2240	321			9451.9	95.2			6183.4	26.9			14200.3	87.1
4442.2	58			2260	74.5			9461.6	72.2			6185.2	43.2			14224.1	135.5
4443.7	32.5			2260	57.5			9475.6	100.6			6229.5	46.9			14592	84.4
4449.9	45.6			2270	216			9569.7	78.9			6264.1	53.7			14592.4	43.8
4458.8	19.3			2270	150			9600.6	57.8			6346.1	36.1			14724.3	64.7
4502.7	34.4			2280	175			9604.3	25.7			6388.4	48.5			14747.1	94.9
4514.3	28.5			2290	120			9611.9	162.3			6469	48.9			14819.3	317.3
4515.2	54.3			2292.6	46.4			9614.1	118			6492.9	52.9			15031.6	80.4
4523.2	34.2			2312.8	86.7			9619.9	69.5			6506	25.1			15141	97.7
4539.3	64.8			2320	114			9654.2	152.5			6511.1	39.7			15213.3	105.7
4574.1	58			2330	183			9660.5	46.1			6533.3	51.1			15252.8	135
4624.3	73.1			2330	132			9745.2	82.5			6669.1	49.6			15300.1	68.3
4644.6	28.5			2340	146			9746.6	45.9			6698.5	63.4			15409	281.1
4675.6	32.9			2340	135			9774.9	57.1			6725	32			15472.9	258.9
4731.6	54.2			2350	129			9795.3	49.1			6837.8	39.5			15508.3	119.6
4733	72.8			2350	108			9827	101.7			6922.6	37.2			15593.2	114.6
4742.2	36.1			2350	256			9827.2	81.2			7010.5	25.2			15603.5	42.8
4796.7	71.9			2350	153			9859.2	91			7033.5	49.1			15620.8	251.6
4849.7	34.5			2350	239			9920.1	133.8			7170.6	50			15636.1	99.1
4856.9	43.7			2360	88.7			9920.4	60.7			7173.6	52.9			15950	135.5
4890	29.5			2360	332			9948.8	36.3			7178	28.1			15987.2	99
4923.9	35.7			2370	93			9960.7	80.6			7204	57.5			16000.2	64.5
5027.6	62.3			2394	27			9977.7	69.4			7246.3	43.5			16041	62
5050.2	169.8			2410	139			10019.1	80			7248.6	26.9			16136.7	108.1
5081.6	95.2			2420	72			10046.7	122.9			7262	25.6			16157.4	337.3
5091.8	34.6			2420	120			10058.3	80			7264.7	24.2			16187.5	212.3
5095.3	36.2			2434.3	118.1			10070.3	81.5			7321.5	39.3			16212.4	314
5157.5	108.5			2450	183			10110.3	44.6			7392.1	41.2			16246.8	144.3
5163.4	78.6			2450	163			10149.2	82.8			7530.1	53.7			16298.1	175.3
5185.2	61.1			2450	79.3			10184.8	74.6			7536.7	32.7			16482.2	79.6
5185.6	43.8			2450	211			10202.3	53.9			7701.3	33.3			16503.8	189.6
5242.6	53.7			2461.5	18.3			10218.7	118.6			7711.8	51.8			16648.6	275.7
5253.5	26.3			2470	155			10221.4	73.8			7712.6	48.2			16657.8	247.5
5253.6	51.6			2470	137			10237.7	72.4			7722.2	50.2			16738.8	73.3
5326.8	66.8			2472.5	108.6			10244.9	86.6			7727	33.7			16770.1	213.6
5329.5	71.4			2480	61.8			10256.8	89.9			7774	34.5			16796.7	131.6
5341.1	50.1			2500	146			10257	88.9			7804.7	41.5			16835.1	82.1
5356.2	62.6			2510	51.9			10257.8	65.5			7891.8	75.2			16869.3	44.1
5371.8	132.5			2530	160			10271.4	29.4			7909.1	27.4			16878.1	44.3
5428	43.7			2540	136			10277	76			7913.5	32.8			16996.3	266.1
5464.4	100.8			2570	99.9			10289.7	128.6			7992.3	38.4			17072.3	210
5490.1	34.9			2570	225			10336.1	52.6			8251.4	44.2			17087.2	110.2
5579.3	29.4			2580	111			10392.8	125.6			8402	56.2			17199.9	185.4
5596.8	46.3			2580	196			10416.8	102			8468.4	49.4			17304.6	163.7
5599.1	69.2			2580	40			10434.9	100.3			8469.7	44.2			17351.5	125
5601	62.8			2580	80.4			10504.8	108.9			8537.1	75.3			17398.9	162.2
5620	33.2			2590	146			10523.2	106.1			8590	35			17426.2	348.6
5628.2	49.6			2590	47.5			10528.1	77.1			8687.9	23.7			17570	290
5688.4	46.9			2620	270			10533	129			8833.4	42.1			17582.2	122.5
5716.7	56.4			2630	179			10534.6	422.5			8934.6	61.8			17654.8	74.4
5717.5	38.8			2630	61.3			10572.1	126.1			8966.9	44			17863.9	171.9
5721.2	43.7			2630	149			10579.9	76.9			8967.4	72.1			17925	156.2
5733.5	42.4			2640	125			10590.7	138.9			9013.5	43.1			17965.6	80.7
5754.9	58.4			2640	103			10594.8	90			9117.6	45.8			18157	125.9
5755.6	85.5			2650	48.9			10596.9	74.4			9170.2	42.2			18306	48.2
5771	84.7			2650	106			10626.9	62.2			9175.5	71.2			18398.9	314.9
5784.9	46.2			2660	204			10631.9	82.3			9203.4	54.4			18444.8	205.4
5821.2	53.9			2670	121			10655.9	73.2			9252.4	57.4			18557	115.9
5859.8	79.5			2680	160			10670.4	108.8			9348.7	34.6			18568.6	123.9
5861.7	77.1			2690	229			10717.9	51.3			9356	90.7			18579	134.4
5878.8	42.1			2700	77.2			10743.9	71.4			9392.5	41.8			18689.4	94.9
5909.4	67.9			2710	126			10761.8	72.8			9468.8	43.7			18802.4	118.4
6007.8	60.4			2711.9	21.5			10851.5	104.1			9514.2	43.7			19034	117
6013	76.4			2750.4	49.6			10871.3	86.9			9584.5	30.4			19558.7	39
6087.9	41.8			2766.1	98.8			10876.2	72.8			9588	63.4			19563.9	107.6
6141.2	82.1			2780.6	26			10876.9	109.9			9870.8	20.1			19679.1	208.1
6156	65.5			2790	101			10899.7	136.9			9927.4	34.6			19763.7	96.1
6160.9	46.2			2790	113			10922.3	39.5			10048.8	80.9			19816.5	122.5
6180.7	22.4			2790	75.7			10952.7	125.2			10092.9	71.5			19841.1	297.4
6203	85.9			2790	44.2			11007.3	92.2			10163	56.5			20063.6	136
6206.6	38.9			2792.7	34.5			11086	119.1			10306.5	46.4			20123.5	72.7
6233.2	27.7			2794.5	51.2			11172.9	117.6			10347.2	40.9			20151.1	51.2
6257.3	43.5			2800	163			11213.3	96.1			10413.3	74.5			20271.8	306.8
6346	56.8			2810	94.3			11229.5	117.1			10425	42.2			20320	142.9
6348.6	40.1			2820	131			11237.9	74.7			10521.6	39			20394.2	272.8
6349.1	69.4			2820	95.8			11241.8	44.5			10588.7	79.3			20437.5	112.2
6373.3	54			2820	52.6			11250.3	71.8			10592.6	60.5			20569.6	90.7
6382.4	73.8			2820	166			11281.5	107			10621.2	46.4			20800.1	117.8
6387	53.3			2827.6	50			11323.8	64.5			10716.2	77.1			21319.2	39.1
6397	40.4			2830	241			11369	91.3			10732.7	43.8			21475.4	184.6
6402	67.2			2830	135			11406.1	88.9			10751.5	88			21500.9	80.4
6420.6	85.6			2830	98.7			11411.7	81.3			10763.4	77.2			21564.2	206.2
6436.9	52.2			2830	220			11440.3	475.6			10853	33.3			21807.9	70
6494.3	41.1			2840	125			11454.9	97.4			10896.7	26.3			21833.6	157.6
6513.4	69.3			2860	283			11470.3	123.1			11034.7	48.8			22042	239.2
6536.3	33.5			2860	159			11477.3	86.7			11075.9	53			22105.4	37
6628.6	69.8			2868.1	22.2			11509.4	166.1			11077.5	60.1			22654.5	164.9
6645.1	55.7			2880	92.4			11544	129			11172.9	67.1			22728	276.1
6692.8	98.4			2880	47			11570.9	41.1			11332.5	70.9			22891.9	255.9
6707.5	48.6			2890	52.5			11586.9	101.5			11378.5	30.5			22944	140.8
6715.3	44.5			2900	144			11590.3	63.9			11443	48.7			23154	57.2
6716.2	40.2			2910	248			11594.9	87.8			11597.7	34.7			23324	105.4
6753.7	48.8			2910.1	47.4			11611.3	74.4			12100.1	59.5			23386.9	159.6
6767.3	42.8			2917.9	46.5			11614.1	83.5			12176.7	51.1			23626.1	81.2
6778.5	99.5			2920	114			11638.6	118.5			12218.9	28.2			23944.8	106.2
6788	89.6			2920	101			11652.1	65.2			12356.1	44.2			23991.5	77.4
6882.7	56.3			2935.8	33.6			11652.7	89.6			12426	68.9			23997.8	125.3
6910.8	48.1			2936.3	74.9			11712.8	66.4			12499.7	61.6			24010.7	118.8
6923.3	66.4			2940	100			11719.1	380.7			12514.5	46.2			24160.5	120
6969.9	69.8			2940	76.1			11759.9	85			12546.9	56.6			24183.4	318.5
7005.7	67.9			2980	68.3			11783	43.4			13090.9	69.9			24367.1	47.7
7038	36.5			2989.1	69.7			11809.6	93.5			13262.7	49.7			24367.5	68.7
7051.4	39			2990	151			11810.7	157			13987.6	63.4			24635.7	56.3
7079.8	62			2990	103			11838.6	87.5			14015.7	28.5			24650.2	83.6
7089.2	42.7			2990.7	37.8			11853.4	73.1			14030.8	70.4			24813.9	183.1
7104.6	46.2			3010	164			11893.6	169.2			14079.2	94.9			25174.1	135.7
7133.6	34.1			3040	121			11934.2	182.6			14099.6	74.2			25423.2	172.8
7163.3	67			3050	212			11999.2	96.1			14143.3	32.6			25700.6	154.9
7263	50.1			3050	178			12003.3	30.9			14195.2	41.3			26059.2	334
7295.2	57.9			3060	235			12026.3	43.1			14217.9	28.6			26214.8	64.8
7385.4	65.7			3070	109			12030.4	54.2			14516.8	40.4			26518.4	290.7
7436.2	110.5			3080	136			12047.5	69.7			14576.9	54.5			26560.5	43.9
7452	99.1			3080	134			12052.4	93.7			14747.9	76			26642.8	146.7
7459.6	42.8			3080	286			12076.2	75.8			14864.8	51.2			26882.7	75.1
7475.8	62.5			3090	105			12086.7	78.1			14881.1	48.6			27133.7	84.1
7500.3	36			3090	84			12157.5	81			14942.4	32.6			27234.6	118.5
7545.9	88.4			3090	49.3			12257.1	87.7			15450.7	69.3			27258.1	80.3
7552	52.4			3110	141			12258.8	76.3			15898.9	96.8			27314.3	57.3
7557.1	44.6			3140	223			12262.1	89.6			16142.5	37.3			27394.5	203.2
7576.5	61.9			3150	59.9			12291.4	87.4			16163	39.1			27700.6	142
7615.5	65.1			3150	97.6			12295.9	87.1			16285.3	45.6			27933.7	133.5
7621.8	41.3			3153	53.1			12304.4	115.7			16638.8	66.4			28683	122.3
7755.5	17.5			3168.2	101.4			12329.1	72.1			17739.3	50.6			29307.8	58
7820.1	121.1			3169.8	35.2			12340.7	75			17765.7	28.7			29382.7	247.7
7838.1	59.6			3180	201			12359.9	103.9			17817.4	43.8			29580.4	91
7882.3	33.7			3180	200			12361	132.2			17990.8	32.3			29669.2	149.6
7937.5	45			3190	105			12401.1	58.3			18316.1	76.9			29718.1	174.9
7945.8	30.9			3200	184			12411.7	97			18569.3	66.9			30297.7	311
7956.6	33			3210	313			12423.5	141.5			18589.6	32.1			30344.4	96.3
7964.9	57.3			3220	121			12462.6	71.6			18793.6	58.4			30452.7	61.7
7979	85.4			3220	196			12464.2	66.8			18795.9	79			31741.7	75.4
8067.1	38.5			3240	122			12485.2	59.8			18867.1	59.5			31852.9	103.9
8133.3	37.7			3260	170			12502.2	69.9			19146.8	52			32177.9	169
8148.6	42.4			3263	68.1			12516.2	115.7			19323.3	82.9			32261.6	212.5
8154.1	111			3290	173			12545.4	76.1			19643.6	48.3			32472.6	115.9
8175	77.5			3291.6	59.3			12553.8	86.6			19783.3	29.5			33199.9	213.8
8279.9	37.5			3300	203			12720.4	57			19980.5	60.6			33202.5	58.3
8303.8	37.9			3300	41.5			12732.7	79.7			20483.8	59.6			33290.4	150.9
8345.1	82.2			3310	219			12744.9	137.8			20864	76.5			34461.8	58.5
8348.6	77.3			3325.9	69.3			12748.5	59.6			21254.7	43			34627	53.2
8459.1	73.4			3329.6	27.6			12752.1	79.6			21343.5	89.6			35064.5	203.9
8473.9	38.6			3330	196			12778.4	80.9			21450.5	36.7			35837.5	173.7
8474.7	84			3330	113			12842	135.7			21964.1	38			36077	134.4
8498	73.8			3330	93.1			12842.7	97.6			21984.2	84.4			36732.8	140.8
8507	91.7			3350	151			12843	74.4			22041.7	65.3			37005.4	76.5
8551.2	31.2			3353.6	40.5			12867.9	151			22176.6	49.1			37124.4	417.5
8551.8	69.9			3370	167			12886.7	81.3			22419.4	46.2			38476.6	92.3
8638.6	39.8			3390	139			12957.4	52.6			22636.5	74.8			38717.8	119.6
8684.9	49.5			3390	241			12962.3	99.7			22901.2	19.6			38775.1	381.4
8770.5	105.5			3400	227			12976	117.3			23008.1	90.2			39126	212.2
8823.9	68.8			3410	68.1			13104.2	120.8			23081.7	44.3			39203.9	99.4
8846.5	61			3420.4	35.1			13191.1	159.7			23177.9	82.6			39388.8	130.2
8990.7	38.3			3470	68.8			13283.1	83			23443.7	63.6			39676.6	147.2
8996.5	42.9			3480	210			13311.8	119.5			23483.1	103.8			40100.4	142.9
9045.3	59.5			3490	181			13323.8	142.2			23786.7	65.3			40459.4	106.4
9071.2	63.4			3490.4	34.5			13386.3	102.3			23815.8	71			41269.7	82
9121.4	78.1			3520	122			13399.9	260.8			23899.6	30.7			41771.4	43.7
9130.5	33.9			3530	84.4			13420.9	53			24076.3	49.4			42545.1	60.4
9136.1	55.5			3530	118			13421.8	90.9			24146.9	80.3			43559.9	203.4
9160.6	73			3540	162			13426.4	93.3			24229.9	82.1			43930.9	84.2
9180.5	57.6			3560	250			13448.7	91.5			24681	67			44073.2	83.4
9209.8	53.2			3570	112			13450.8	153.8			25143.6	94.7			45674.5	68.3
9240.3	43.7			3570	60.5			13619.4	70.1			25192.5	38			45785.4	239
9242.1	130.8			3585.1	174.9			13682.3	124.4			25205.1	41.3			46149.8	163.1
9250.3	41.9			3590	139			13703	127.5			25405.9	64.4			46367.6	184.3
9361.4	54			3591	63.3			13709.1	100.1			25707.9	65.6			46904.8	78.2
9430.1	62.6			3600	268			13729	137.3			26007.8	85.2			47849.2	175.9
9430.6	59.3			3600	129			13754.4	74.9			26438.7	74.2			48570.4	69.6
9472	63.9			3620	157			13778.4	80.7			26675.8	50.9			49010.7	96.2
9509.7	47.3			3620	177			13790.9	83			26964.9	76.2			49054.8	128.9
9516	66.9			3620	72			13791.8	110.3			27096.4	58.9			50465.2	51.2
9614.1	73.7			3630	192			13800.5	48.5			27506.1	60			50476.4	99.8
9628	50.2			3650	222			13862.5	231.6			27690.5	72.7			51329.5	203.5
9637.7	37			3700	94			13907.1	76			27798.3	41.6			51431.9	173.6
9656.5	76.1			3700	151			13915.3	52.5			27920.4	46.7			51659.8	155.4
9676.9	58.3			3720	191			13931.4	73.7			27972.3	78.6			52107.6	99.6
9698.8	66.7			3730	53.5			14060.7	74.5			28030.3	70.9			52815.3	153.6
9730.8	36.7			3740.5	25.7			14107.3	53.3			28626.7	52			54292.1	166.3
9739.7	79.7			3750	225			14111.8	98.7			28853.5	102.6			54373.4	50
9748	99.1			3760	171			14117.2	80.7			29427.3	62.3			54803.5	46.6
9771.3	40.2			3780	38.9			14133.2	102.2			29692.2	92.4			55726.7	82.5
9795	70.9			3790	304			14211.8	85.1			29737.5	94			55791.8	61.2
9840.6	75.4			3800	190			14230.8	93.5			29865.9	53.4			55805.7	124.6
9845.3	70.4			3810	232			14270.2	103.9			29940.1	45.7			56327.4	45
9874.1	46.8			3820	253			14292.2	124			30148.8	51.8			56977.6	101.5
9935	78.5			3830	303			14316.8	106.3			30464	55.9			57362.9	177.9
9940.9	40.8			3845.6	23.7			14351.4	80.1			30525.4	73.3			57662.3	86.2
9980.3	77.3			3850	150			14380	99.3			30617.9	27.6			57966.6	131
10000	47.1			3850	79.7			14382.6	75.2			30651.7	116.1			58141.7	78.8
10083.9	57.6			3856.8	58.7			14389	119.2			31146.1	68.5			58572.2	71.3
10117.8	72.7			3858.3	31.2			14398.8	267.2			31303.5	38.9			58675.2	70.5
10124.2	70.5			3860	145			14409.5	93.3			31318	42			59017.1	173
10173.3	97			3860	231			14428.4	69.7			31600.3	55.3			59121.8	168
10175.3	85.5			3890	190			14509.7	118.1			31715.5	45.4			59689.6	140.4
10212.4	57.3			3900	213			14548.9	65.1			31967.7	66.8			59758.9	130.7
10216.1	56.1			3915.1	42.5			14591.9	134.1			32205.8	36.5			59816.9	161.8
10293.8	52.4			3920	114			14610.1	86.2			32782.1	53			60227.7	169
10303.4	83.2			3947.6	36.6			14658.6	84.4			32843.6	82.7			62514.1	77.4
10392.5	49.5			3950	65.6			14693.1	136.8			32992.3	76.8			62832.7	168.5
10482.2	32.9			3970	107			14718.2	49			33094.8	65.3			63004	150
10516.6	73.7			3970	181			14727.4	76.1			33154.1	36.1			63028.9	204.7
10573.7	37.2			3990	342			14734	71.6			33207.8	62.4			63155.8	209.4
10587.9	112.3			3990	263			14783.3	94.5			33285.6	39.8			63189.9	201.2
10634.2	39.6			4010	97.1			14802.4	100.1			33307.8	65.7			63193	57.8
10636.3	41.3			4010	156			14826.3	162.8			33473.5	37.4			63517.6	59
10717.3	49.7			4011.7	69.6			14829.2	89.1			33591.9	51.7			63673.1	163.7
10846.7	43.5			4020	260			14891.7	55.6			33658.6	49.2			63992.6	138.6
10869.7	96.7			4040	184			15012.3	188.6			33717.6	81.1			64159.8	203.1
10923.1	55.4			4070	165			15014.9	136.5			33744.7	97.7			64699.1	79.8
10957.1	37			4078.6	30.7			15019.5	223.5			33891.2	83.8			65086.4	67.1
10990.8	34.1			4090	163			15095.8	110.6			33939.1	48.3			65299	82.4
10992.3	23.1			4090	141			15131.8	94.3			33947.3	84.7			65344.6	61.5
11004.6	28.8			4140	156			15138.1	87.9			34079.4	40.2			65720.9	122.1
11022.7	62.3			4160	140			15176.4	121			34118.7	28.6			66083.7	67
11096.2	64.1			4190	125			15310.5	93.9			34351.8	70.5			66184.4	181
11120.9	45.9			4209.4	49			15346.7	37.5			34378	53.3			66882.7	218
11156.1	52.1			4210	245			15364	68			34407.6	67.3			67247.5	91.1
11173.8	122.8			4240	54.3			15410.5	135.4			34493	48.8			68215.6	113.3
11180.7	81.3			4250.8	314.3			15416.2	168.3			34541.3	53.1			68462.7	82.3
11193	79.5			4265.2	34.6			15468.5	371.9			34661.4	98.7			68867	94.6
11224.5	59.5			4300	179			15483.8	47.5			35084.6	100.2			68951.5	74.7
11285.7	31			4310	151			15505.6	77.4			35197.1	115.3			69219	106.9
11301.1	116.7			4328.1	170.4			15566.6	149.8			35362.9	59.6			69966.7	93.5
11320.7	69.8			4341.6	144.6			15580.5	119.2			35382.5	48			71571.4	124.9
11352.3	68			4350.4	35			15588.1	99.7			35418.9	55.2			72139.1	202
11528.1	43.5			4400	103			15595.3	124.2			35600.3	37.3			73146	99.2
11538.6	58			4413.1	32			15618.1	88.7			35677.9	41.5			73226.3	223.8
11539.7	74.3			4440	141			15619.7	115.5			36479.8	74.3			74070.3	111.1
11582.7	44.5			4440	212			15626.7	172.1			36624.3	52.7			74414.9	46.7
11606.9	47.4			4448	88.8			15759.6	97.3			36717.7	106.1			74493.9	113.5
11665	43.7			4450	170			15760.1	96			36829.4	53			74683.8	132.6
11671.5	33			4460	163			15813.9	89.6			36866.5	42			75012.3	113.7
11708.6	26.6			4460	256			15820.7	74.5			37275.9	41.9			75261.9	80.9
11788.8	44.4			4460	181			15834.2	114.2			37298.3	46			75351.1	88
11790.7	30.4			4460	232			15870.6	159.9			37500.1	87.5			75911.1	214.3
11988.9	76.3			4502.6	51.1			15958	79.2			37540.3	35.8			75919.6	154.6
12048.7	51.3			4530	304			15963.8	107.2			37761.1	72.1			76219.9	253.2
12075.1	97.2			4570	167			16096.7	79.9			37842.1	68			77049.6	103.9
12182.7	51.8			4600	102			16103.4	125.3			37965.6	43.9			77433.5	168.2
12203.5	88.3			4600	90.1			16139	132.7			38390.2	63.7			77551.1	188.6
12442.7	45			4650	74.8			16357.2	132.6			38695.5	45.5			77820	125.3
12523.8	71.9			4660	97			16366.2	46.7			38953.5	86.8			77935.4	99
12524	158.1			4666.7	29.1			16396.7	89.2			39027.1	104.5			78279.8	85.3
12527.4	98.6			4690	54			16510.8	99.7			39278.6	85.2			78545.8	63.7
12714.5	48			4700.9	24.5			16540.8	40			39325.7	65.5			78876.9	126
12722.5	66			4720	150			16555.9	126.6			39823.5	82			79178.8	68.5
12764.3	81.5			4760	154			16583.3	158.5			40069.4	29.7			79303.3	111.2
12808.3	42.6			4760	154			16592.2	65.7			40169.9	43.5			79716.7	87.8
12933.5	80.6			4773.8	47.7			16643.3	72.4			40255.8	40			80599.7	110.8
12976.7	73.8			4780	147			16692.2	96.7			40518.9	65.5			80840.1	62.7
12989	34.1			4785.4	70.4			16759.8	114.3			40643.7	39.6			81354.7	141.3
13009.1	38.6			4790	33.7			16803.6	148.4			40721.5	75.7			81793.7	97.9
13056.2	59.1			4800	111			16830.3	76.9			40815.6	79			83165.2	139.7
13118.5	42			4860	315			16847.8	86.1			40880.1	49.2			83454.1	130
13174.4	75.9			4870	143			16875.4	54.9			41260.5	60.3			83911.3	304.3
13267.7	160.3			4937.5	20.4			16917.7	135.9			41543.9	56.8			84480.9	112.2
13277.5	50.5			4950	111			16946.9	76.5			41701	54.3			84544.8	183.5
13301.9	50			4960	304			16968.1	80			41938.9	88.1			84874.8	105.2
13320.1	109.4			4964.6	29.4			16992.3	118.5			42648.8	51.3			85134	142
13369.1	51.2			4994.2	33.3			17011.4	88.8			42744	43.7			85283.3	156
13373.5	105.5			5000	180			17026.5	130.9			43093.2	54.6			85451.1	66.6
13575.6	53.2			5010	51.9			17056.7	95			43897.9	69.4			86074.1	64
13582.3	45.4			5010	183			17155.8	88.1			43960.1	58.3			87398	101.5
13671.9	67.9			5017.2	24.1			17244.4	85			44138.6	41.6			87884.3	107.2
13736.3	147.3			5100	228			17304.8	116.4			44160.2	76.6			88616.3	160.7
13745.7	85.2			5129.1	116.9			17382.9	93.5			44352	111			88687.4	90.3
13770.1	71.2			5140	39			17395.6	68.7			44452	60.3			90048.5	122.3
13783.4	72.5			5140.2	27.4			17398.1	105.1			44453.3	105.1			90048.7	178.3
13806.8	57.1			5160	68.9			17404.5	99.5			44469.3	27			90961.9	92.9
13808.3	104			5160	220			17464.9	154.6			44632.2	38.2			91292.1	115.5
13854.2	36			5180	37.5			17476	71.7			44864.3	72.3			91304.2	149.2
13871.3	88.5			5190	160			17492.8	78.2			45166.2	93.3			91490	223.6
13885.2	34.1			5192.1	56			17496.7	144.7			45187.8	69			91650	37.1
14018.5	45.3			5220	75.9			17568.5	62.3			45469.1	91.8			91688.7	131.5
14160.9	62.4			5221.2	62.6			17613.1	130.7			46048.4	43.6			91899.3	252.5
14550.1	118.9			5240	44			17704.5	47.7			46775.1	120.6			92200.3	150.9
14571.2	122.3			5243.7	97			17734.3	72.1			46908.1	32.8			92495.7	248.6
14765.7	56.7			5254.9	67.4			17737.9	119.2			46954.3	71.8			92703.9	192.2
14771.9	88.4			5340	61.7			17764.5	100.7			47230.6	73.4			92768.9	186.1
14857.6	100.4			5344.4	182.4			17784.4	155.9			47263.7	49.7			92901.3	149.2
14860.7	85.8			5400	393			17820.6	211.6			47438.8	66.6			93430.9	90.1
14991.4	70.6			5418.4	33.5			17847.5	72.5			47661.5	33.9			93568.5	113.3
15029.9	82.4			5430	82.3			17904.2	94.1			47772.4	52.1			93595.5	129.3
15046.1	43.5			5430	60.7			17978.1	112.4			48044.8	51.7			93784.9	214.8
15057.6	49.2			5490	49.8			17998.1	136.3			48125.3	91.4			93937.5	131
15104.9	72.8			5530	129			18017.4	71.3			48452	37			94868.5	126.8
15114.5	54.5			5560	95.2			18023.5	135.6			48475.7	81.1			94994.5	85.2
15134.2	77.2			5570	100			18026.9	129.3			48480.1	78.8			95566.5	107.5
15161.1	38.7			5578	98.9			18070	55.5			48488.7	71.8			96388.9	98.4
15394.5	86.3			5578.3	118.3			18129.5	96.6			48818.1	91.8			96725.2	77.8
15461.8	79.5			5619.1	41.8			18166.1	90.5			48910.3	114.5			97501.3	230
15506.7	43.8			5620	45.3			18215	163.8			48922.5	71.7			97888.8	216.2
15517.2	63.2			5630.7	47.5			18258.6	88.1			49110.2	45			99585	54.3
15605.5	47.8			5640	92.4			18301.5	140.1			49749.8	38.5			99715.8	77.9
15678.1	117.3			5700	60.4			18424.3	91.7			49821.3	84.3			99939.2	149.3
15710.2	35.3			5740	229			18431.9	83.8			49887.8	35			100038	75.1
15721.4	42.7			5759.8	37.9			18512.2	76			49975.7	53			100635	225.7
15723.9	117.2			5770.7	23.5			18664.9	95.2			50124.2	35.7			101318	210.6
15835.9	71			5860	186			18669.6	136.6			50202.8	74			101959	92.1
15870.8	56.7			5867.2	31.4			18746	152.2			50401.1	38.6			102555	109.3
15879.8	137.2			5890	137.3			18784.7	261.4			50783	31.8			102911	214.2
15903.9	80.9			5920	199			18814.3	87.5			51420.4	39.7			103397	257.1
16088.8	84.7			5920	113			18822.2	68.6			51632.3	57.6			104410	205.2
16098.5	48.5			5923	25.7			18828.7	70.2			51697.2	43.1			104637	171.5
16213	104.9			5930	67.9			18923.8	126			51803	51.8			104923	170
16230.2	27.8			5950.3	228.1			18937.6	81.2			52068.7	73.2			105119	119.1
16279.3	45.5			5970	62.2			19204.7	423.3			52236.7	46.7			105524	95
16385.5	40.6			5990	303			19415	120.7			52612.5	41.4			106296	172.4
16451.4	70.2			6000	105			19519.6	126.2			52712.3	36.2			106382	123.7
16458.2	62.5			6023.8	96			19577.5	145			52904.3	46.5			107404	86.6
16481.5	55.5			6059	31.3			19672.2	100.8			53082.5	52.7			108270	92.9
16520.7	60.4			6085.8	34.2			19691	65.8			53312.2	43.7			109223	60.2
16553.6	67			6110	107			19769.4	132.3			53533.3	127.9			109329	69.6
16566.1	38.3			6134.2	111.9			19796.6	104.5			53625.4	124.8			109353	83.7
16613.8	46.3			6136.9	47.1			19909.2	94.8			53668	39.5			110164	262.9
16621.5	147.3			6144.3	31.5			20180.3	133.4			53853.7	70.5			110320	105.7
16724.8	82.6			6200	51.2			20266.5	107.2			54096.5	54.8			110436	134.7
16733.9	114.1			6206.3	25.9			20299	129.1			54775	58.2			111169	188.2
16737.9	97.6			6240	61			20376.8	96.2			54901.4	110.2			111264	106.9
16785.4	27.5			6270	85.1			20393.1	71.1			55073.4	81.9			111663	228.3
16823.6	58.3			6310	166			20451.1	129.7			55544.2	42.6			112124	101.5
17081.4	53.1			6320	78			20472.1	101.5			55599.2	128			112441	101.5
17111.6	82.9			6360	60.7			20501.1	159			55731.8	70.2			112640	137.4
17132	77			6367.4	28.6			20589.8	142.4			55876.5	150.3			112667	147.8
17165.3	113.9			6370	48.2			20604.5	117.3			56083	43.2			113228	140.8
17223.2	88.1			6380	169			20611.9	93.6			56190.9	64.6			113679	154.6
17261.1	83.1			6408.6	24.8			20621.3	69			56210.5	48.7			113681	42
17273.6	76.8			6418	31			20645.2	133.2			56498	178.4			114985	112.9
17540.2	53.1			6430	90.1			20771.6	78.2			56763.1	39.6			115068	173.7
17603.2	69.9			6480	68.3			20775.5	68.1			57134.3	53.8			115490	76.7
17704.4	49.9			6540	235			20791.5	117.2			57146.3	64.9			115506	201.9
17712.2	43.3			6571.6	29.6			20871.1	59.7			57193.8	48.7			115570	227
17720.4	135.4			6600	61.5			20958.5	125.3			57889.7	46.4			116424	106.1
17892.4	50.6			6606.4	141.1			21383.1	68.1			58057.3	76.5			116488	195.9
17926.9	70.8			6630	89.1			21468.2	95.8			58196	117.1			116904	257.4
18181.3	77.7			6650	53.2			21549.2	144.1			58604.6	103.5			117014	127.1
18296.3	147.1			6670	50.1			21619.1	142.5			58944.7	79.3			117445	102.6
18414.5	138.8			6672.7	36.6			21710.5	117.4			59100.7	41.4			117863	211.3
18559	49.2			6810.7	24.5			21858.8	162.7			59109	103.6			118154	274.6
18559.6	145.4			6890	80.9			21947.7	85.4			59331	64.9			118207	125.5
18582.5	151.8			6891	100.3			22044.6	107.6			59354.7	38.2			118410	121
18677.5	63.2			6920	107			22113.4	79.3			59388.2	44.9			118716	110.4
18694	108			6950	75.7			22113.5	82.9			59839.6	53.1			119346	152.1
18778	87.1			6970	58.5			22209.1	145.3			59870.7	67.2			120219	102.1
18997	80.5			7020	89.8			22495.5	39.9			60097.3	84.7			122222	170.4
19108.7	39.3			7087.8	87.5			22523.6	203.5			60097.5	51.2			122927	270.7
19120.2	53.8			7096.6	115.7			22524.5	95.8			60110.2	56.3			123504	304.5
19310.7	44.5			7150.5	32.6			22564.6	104.2			60168.6	75.6			123792	131.5
19429.8	102.2			7187.3	33.4			22917.7	197			60449.2	96.9			123948	165.4
19556.3	48.5			7210	219			22942.8	101.5			60661.1	95.7			125944	48.6
19574.9	103.3			7300	297			22984.3	154.4			61062.7	59.3			126497	211.4
19617.2	113			7310	234			23093.4	105.1			61297.4	65.8			126597	114.4
19666.8	63.5			7320	167			23165.9	372.3			61600.3	104			126989	111
19699.5	52			7330	38.3			23252.5	112.4			61928.7	25.5			127144	108.6
19730	97.8			7350	115			23298.8	82.3			62017.3	97			127245	142.2
19774	42.1			7355.3	24.2			23308.6	133.6			62030.7	67.8			127285	130.8
19790.4	82.2			7357.5	31.6			23415.2	142.8			62514.5	85.9			128146	81
19853.3	85.7			7410	77.2			23433.8	115.2			62659.8	72.3			128512	209.7
19868	74.9			7420	66.5			23527.4	104			62829.4	71.9			128933	92.1
19901.6	56			7440	33.2			23559.8	139			62924.2	31.3			129125	222.6
20007.5	104.2			7500	96.1			23676.3	154.1			63148.8	110.1			129976	124.9
20114.7	45.9			7510	219			23692.8	123.1			63469.6	67.2			132037	70.1
20118.3	31.9			7528.8	27.7			23724.2	171.1			63601.2	35.9			133294	103
20253.8	48.3			7540	58.4			23825.1	180.5			64501	75.8			133637	115.2
20391.8	116.9			7540	155			23860.3	125.9			65000.9	55.6			134916	77.3
20407.5	45.6			7549.9	29.4			23862.3	34.2			65147.7	64.1			134949	153.9
20435.8	43.7			7554.3	29.3			23881.2	147.9			65167.5	31.6			136089	87.9
20536.1	43.6			7557	47.9			24059.3	67.5			65376.6	40.1			137633	138.5
20651.7	24.1			7563.7	36.3			24071.5	68.2			65536.8	52.5			140744	187.5
20657.9	76.3			7574.2	29.8			24436.2	196.8			65624.4	57.3			141189	60.8
20691.6	54.1			7610	211			24650.8	67.1			65693.3	83.5			143072	176.8
20708.9	55.4			7656.5	37.5			24923.6	143.8			65954.2	45			143699	117.6
20713.1	45.9			7670	153			24929.6	260.8			66020.4	81.7			145513	125.3
20726.1	119.1			7680	126			24987	71.9			66144.4	70.8			145522	143.6
20736.8	33.8			7700	75.2			25244.1	97.4			66180.7	98.5			145686	102.1
20779.6	49.5			7707.6	131.8			25448.1	241.5			66441.7	73			145812	154.3
20932.4	96.3			7710	68.2			25665.3	152.2			66552.7	69.7			146012	169
20966.3	98.3			7740.4	53.1			25685.1	118.7			66877.9	79.8			146192	95.4
21054.7	40.5			7770	40.1			25840.9	212.4			67645.7	40.1			146449	195.9
21190.4	30.5			7820	33.2			25895.2	140.4			67768	42.4			146536	55.9
21335.7	44.4			7880	93			25918.8	210.6			68124.2	80.6			147048	106.3
21390.4	144.2			7900	118			25970	96.7			68593.3	76.2			147284	169.9
21409.8	88.5			7910	71.5			26013.2	153.5			69062.5	78.6			149004	95.3
21542.9	60.6			7922.3	36.1			26205.6	154.7			69166.9	39.6			149045	49.3
21550.9	104			7929.2	41.3			26222.8	243.3			69299.3	40.1			149299	128.3
21635.2	91.3			7940	106			26385.8	94.8			69346.3	30.9			149321	51.7
21674.5	88.3			7940	42.1			26387.3	79.2			69503.5	70			149480	154.6
21786.7	109.4			7970	135			26598.1	196			69968.9	72.7			151603	69.5
21928	26.5			8010	134			26611.6	226.3			70247.5	49.3			153022	46.8
21955.6	71.6			8010	73.7			26694	204.3			70336.3	139			153378	249.3
22148.2	56.4			8060	86			26849.6	120.9			71132.5	94.4			155314	55.2
22193	123.7			8068.4	69.3			26887.5	181.9			71275.7	37.3			158693	81.8
22244.8	56.3			8078.4	63.4			27026	109			71396.6	34			158716	309.7
22506.2	92.7			8110	141			27230.2	42			71524.5	101.2			159196	51.2
22507.4	89.1			8110	89.9			27424.4	60			71535.1	59.5			159248	56.9
22575.5	64.9			8110	58.7			27471.3	118.8			71576.2	82.7			159848	339.2
22603.5	37.7			8120	100			27528.4	120.6			71684.8	32.3			161068	165.8
22695.9	88.1			8150.8	35.5			27615.1	101.7			72150.1	56.6			161560	76.4
22786.4	47.2			8153.9	146.8			27618.9	82.5			72186.7	76.6			162055	166.3
22925.6	56.2			8163.9	31.6			27655.4	162.6			72500.1	52.4			162272	184.4
22950.9	64.5			8170	137			27681.6	56.2			72777.4	30			164426	225.5
23093.2	51.2			8206.8	53.8			27704	57.9			72821.3	38.1			164936	61
23364.5	69.3			8230	122			27727.9	96.5			73062.9	42			165434	171.8
23370.2	75.6			8270	44.4			27771.3	99.2			73201.3	49.6			165798	68.2
23376.8	41.6			8290	98.3			27800	152			73493.4	77.1			166118	118.7
23421.3	67			8349.9	36.7			27844.2	182.1			73726.1	54.3			167041	71.2
23605.2	87			8350	49.5			27865	202.4			73966	43.4			167323	106.8
23675.2	79.8			8351.5	62.6			27903	58.2			74272	37.9			167614	158.1
23740	42			8366.6	30			28047.2	257.5			74392.9	63.4			168191	294.9
23831.5	101.3			8370	77.3			28097.8	92.5			74439.9	97.7			170481	261.2
23926.4	47			8390	49.3			28110.2	82.1			74520.9	77.6			171134	175.3
23963.7	53.1			8410	61.5			28113.5	89.1			74606.7	54			171269	60.8
24027.2	57.8			8433	81.4			28363.9	103.2			74875	113.1			171623	130.2
24274.1	56.1			8470	77			28511.2	301.5			74943.8	54.9			176448	101.5
24297	50.2			8485.7	60.3			28660.9	159.3			75202.3	85			176580	158
24344	23.7			8493.5	33			28911.4	127.5			75326.7	48.1			177029	112.7
24382.4	46.6			8540	85.4			28962.5	144.4			75773.7	70.5			177923	72.1
24482.8	44.9			8555.1	32.9			28968.3	126.1			76011.1	60			180061	241.5
24516.3	65.8			8610	126			29090.9	71.8			76472.5	65.1			180187	54.4
24533	53.8			8650	111			29174.4	55.8			76472.9	51.5			180515	109.9
24578.7	78.1			8700	86.2			29183.1	206.8			76570.4	84.8			180553	74.3
24750.8	38.9			8734.8	54.2			29212	337.9			76894.1	124.6			180926	122.6
24876	43.8			8760	162			29265.5	148.2			76988.4	37.5			182042	59.9
25084.7	58.1			8816.9	38.4			29331.1	249.1			77039.3	82.9			183204	123.6
25109.5	42.8			8900	131			29333.2	134.1			77047.5	44.4			183285	53.7
25155.5	64.6			8983.5	40			29473	125.4			77312.8	70.8			184582	55.6
25155.6	59.5			9050	49.5			29497	104.6			77736	81.9			184864	70.3
25158.2	141.5			9073	33.7			29657.9	63.2			78165.4	84.6			184932	51.3
25357.8	55.8			9147.5	35			29762.9	135.9			78206.6	84.6			185964	70.7
25411.2	107.5			9200	185			29888.4	73.8			78564.1	58.7			186923	74.3
25815.5	62.5			9217.4	55.5			29902.4	102.8			78898.2	131.4			188990	141.9
25829.3	182.5			9230	71.2			30308.7	140.7			78977.1	33.2			189925	159.8
25893	40.2			9260	113			30433.7	133.7			79102.6	98.2			189962	114.1
25952.7	37.8			9288.8	41.7			30619	147.7			79103.1	80.2			192361	72.4
26228	60.1			9320	119			30634.9	136.9			79305.5	30.2			193031	215.8
26255.6	21.3			9330	313			30699.5	107.1			79997.2	71.3			195286	199.2
26309.2	80.2			9356.8	54.6			30756.8	247.1			80446.8	46.7			195474	77.8
26342.9	45.8			9361.9	110.5			30823.4	110.4			80530.1	47			195539	93.4
26480.4	117.4			9400	143			30867.4	110.9			80823.4	24.9			195770	179.4
26546	41			9400	94.8			31077.9	175.8			81572.3	51.7			195980	122.5
26866.9	51.4			9449.8	26.3			31236.7	154.4			81572.3	72.9			196897	206.7
26907.3	43.6			9450	52.9			31519.6	148			81579.1	73.4			197045	287.6
26955.5	48.1			9470	63.6			31551.5	115.7			82271.9	41.3			198398	452.7
27183.7	141.6			9493.1	34.9			31935	217.5			82412.7	93.6			198617	230
27283.2	106			9590	48.1			31960.5	272.4			82433.2	109.2			199599	244.3
27337.5	35.6			9620.2	25.3			31971.4	175.6			82466.1	55.8			202074	79.5
27359.6	33.1			9660	131			32025	161.6			82526	96.9			202672	87.6
27451.9	31.4			9801.6	42.7			32181.1	138.5			82786	100			203188	120
27807.8	90.9			9810.9	39.9			32310.5	157			82952.5	67			203506	48.5
27901.4	67.9			9820.1	35.1			32531.1	68			82998.8	60.7			204899	53
27999.4	108.4			9870	234			32721.3	125.2			83023.2	63.3			206632	205.8
28099.3	100.7			9920	221			32797.8	104.8			83103	42.5			207318	222
28321.7	56.8			9930	213			33383.1	100.3			83259	92.5			207499	178.7
28358.5	59.5			9950	74.3			33534.7	103.4			83437.4	65.8			207706	53.9
28413.9	45.5			9962.3	27.1			33606.1	92.8			83996.7	37.7			208345	211.9
28503.3	64.5			9965.7	82.4			33696.3	109.5			84021.3	113.8			209380	91.9
28538.4	78.9			9967	50.7			33801.3	294.6			84036.8	98.5			212330	75.8
28642.4	29.8			9970	43.7			33898.7	125.9			84186.8	47.8			213739	73.7
28903.2	100.3			10000	182			34070.2	99.6			84391.8	66.5			215097	56.1
28957.9	52.1			10000	106			34259.1	214.6			84607.5	114.2			215264	123
28995.5	95.4			10000	81.1			34666.7	239.9			84752.7	47.9			217240	73.6
29029.9	27.3			10013.5	45.7			34763	55.2			84862	52.1			219099	53.7
29053.9	150.3			10100	246			35232.7	319.8			84929.6	69.3			220662	206.4
29117	68.6			10100	167			35381.2	440.7			85487.2	108.7			222412	89.9
29193.8	52.7			10100	120			35444.6	108.1			85585.9	34.3			225765	113.1
29254.3	58.8			10100	237			35563	127.7			86862.5	66.4			225906	204.5
29350	32.9			10100	387			35656.4	71.7			87284.6	76.6			227103	198.4
29531	63.9			10200	97.2			36015.3	114.6			87467.1	40.3			227492	85.2
29713.6	122.8			10241.6	58.7			36166.5	104			87600.3	69.1			230500	67.3
29729.4	65.7			10300	102			36301.2	94.3			87791.6	85.2			233999	87.7
29745.5	79.3			10300	55.8			36468	97.4			87792.6	51.9			234166	151.6
30225	45.3			10400	62.7			36925.1	165.3			88218.5	43.8			235071	71.1
30290.2	74.6			10500	116			36975.5	128.3			88371.7	111.3			235292	120.1
30507.3	41.9			10600	291			37692.1	95.1			89158.2	33.8			236660	120.1
30715.9	82			10600	87.4			37859.7	53.1			89490.4	48			236822	160.4
30987.7	56.7			10600	46.9			38046.8	147.9			89854.3	49.6			239186	58.8
31089	55.5			10663.4	40.8			38204.1	95			89928.1	55.7			239455	78.2
31095.3	92.6			10679.8	31.3			38218.8	66.1			90168	81.4			239477	188.2
31275.2	28.2			10700	43.8			38227.2	77.4			90615.7	85.1			240747	184.6
31349	54.2			10821.7	54.2			38239.7	143.1			91332.1	52.5			240828	157.3
31610.6	44.2			10826.1	51.7			38346.6	113.5			91427.2	114.3			241253	176.3
31636.6	62			10837.1	68.5			38477.1	175.2			91508.3	82			241986	335.6
31844.8	162			10859.4	43.8			38511.4	35.7			91861	58.4			242420	83.5
31940.6	47.6			10862.6	57.1			38562.2	140			92030	58.5			242619	314.3
31963.7	70.2			10900	127			38817.8	123.9			92638.6	55.6			243997	153.9
32120.3	112.6			10917.8	52.9			38925.1	184.1			92685.4	80.5			246196	107.5
32138.2	43.4			10953.2	44.1			39056.5	130.5			94580.2	38.5			246268	63.2
32175.5	63.3			11000	94.3			39347	297.7			95105.6	66.3			248080	107.5
32393.3	79.2			11101.2	48.6			39394.4	163.6			95289.2	146.3			249142	87.9
32565.9	89.1			11165.6	26.9			39415.8	220.6			95457.9	131.3			250721	54.8
32582.9	65			11212.8	59.4			39614.6	355.5			95534.9	49.3			250818	222.9
32716.3	96.2			11252.5	38.1			39685.8	176.4			95563.3	54.5			251310	164.2
32859.3	29			11300	45.4			39891	91.6			96012.6	109.5			251881	82
32988.8	68.7			11300	117			40192.8	112			96054.7	63.8			252100	92.1
33209.8	89			11335.4	53.5			40247.3	160.8			96167.9	79.8			253282	258.4
33298	25.9			11361.1	65.1			40317.7	88.9			96320.8	63.1			253380	209
33315.6	72.3			11400	126			40318.1	114.5			96417.6	93.3			254629	52.8
33366.4	50.8			11400	78.6			40394	271.5			96817.5	62.2			254647	161.2
33809.3	62.9			11400	220			40408.1	126			97555.6	91.8			256078	185.2
33840.2	107.4			11435.7	77.6			40416.9	181.3			97970.1	98.8			256080	127.3
33880.5	55.6			11472.2	47.6			40844.6	387.7			98222.2	68.6			258516	82.6
33887.4	76.2			11488.6	40.1			41060.1	119.1			98451.9	79.2			258665	186.6
33923.7	109.1			11500	124			41255	50.5			98988.7	38.7			260249	251.2
33924.9	47.2			11500.8	33.8			41585.3	60.2			99095.4	43			260490	208.8
34039.3	71.2			11537.5	61.8			41854.7	193.2			99194.3	82			263562	166.8
34252.7	36.5			11600	134			41902.1	75.3			99330.1	44.8			264028	85.5
34267	158.8			11600	88.8			42154.1	279			99446.4	67.3			264938	100.1
34428.4	90.2			11610.5	54.1			42176.5	113.8			99604.6	53.9			267132	65.5
34448.3	55.8			11700	108			42235	179.9			99627.9	102.9			269629	120.4
34645	48.1			11700	113			42288.7	442.8			100357	101.5			269673	485
34825.6	37.3			11800	86.1			42345.1	130.8			101130	58.7			274357	197.2
34849.7	41.4			11800	62.4			42348.5	146.4			101423	50.4			276366	109.1
34927.4	91			11800	173			42757.6	119.9			101646	43.1			276730	323.8
34946.7	98			11800	225			42791.4	123.8			102451	48.8			277095	86.1
34951.7	50.4			11892.4	116.5			42794.2	183.1			102785	51.5			278220	50.8
35209.4	27.5			11922.9	45.6			42979	49.1			103077	78.4			278959	59.6
35231	64.3			11966.7	68.1			43015.8	141.2			103544	56.1			279173	89.6
35342.7	49.1			12000	140			43102.6	62.2			103549	57.6			279423	76.9
35364.8	75			12000	123			43114.9	384.5			104054	57.1			279956	157.3
35408.4	48.2			12000	130			43121.6	95.4			104592	80.4			280081	65.6
35761.1	81.6			12000	125			43168.8	172.8			104962	60.8			280997	70.5
35762.2	108.1			12000	53.6			43246.2	166.5			105446	69.5			281292	148.2
35768.4	51.2			12085.4	47.5			43567.7	492.1			105470	102.5			283956	90.7
35789	68.9			12100	94			43587.1	64.6			106169	56.9			284290	224.6
36027.1	51.3			12200	257			43702.4	356.9			106595	65.8			284524	141.3
36240.8	27.3			12200	158			43801.6	222.5			106662	66			289176	185.4
36307	65.4			12200	63.3			44059.2	315.5			106763	68			289647	198.2
36464.5	34.5			12200	111			44161.3	119.1			107428	90.2			292853	113.4
36523	42			12270.7	73.8			44344.2	140.6			107611	77			294913	63.9
36585.3	43.3			12300	123			44425.6	184.5			107630	95.9			296653	68.2
36668.9	43.9			12300	61			44441.2	123.3			108280	73			298081	123.2
36813	29.8			12400	102			44517.7	75.8			108551	83.3			298614	195.9
36818.2	25.8			12400	100			44771.4	55.4			108745	47.2			300005	155.3
36973.4	63.1			12400	113			44948.3	65			108963	101.1			300416	95.7
36993.8	67.4			12500	242			45095.4	94.5			109357	81.1			301365	246.2
37085.8	55.1			12500	83.3			45631	212.9			110024	75.1			301909	245.4
37114	49.9			12557.8	131.5			45658.9	82.8			110359	71.5			303045	118.3
37174.2	30.8			12600	88.4			45782.3	114.7			110365	110.2			303562	85.8
37343	32.6			12664.5	45.2			45830.2	117.2			110551	86.2			303992	165.6
37354.7	88.1			12748.8	41.8			46138.8	264.4			111368	43			307281	155
37385.9	149.7			12800	126			46158.8	122.6			112132	124.1			309224	326.9
37444.5	53.6			12800	149			47182.8	419.1			112568	53.3			313782	72.6
37640.4	149.2			12800	96.9			47281.6	100.3			112631	70.8			315435	89.3
37781.8	26			12800	386			47458.5	83.4			112693	101.1			318396	162.2
37788.8	65.8			12800	150			47512.2	104.4			113071	60.3			323449	88.7
37939.1	42.1			12900	126			47521.2	250.4			114050	128.5			324551	61.3
38168.3	67.9			12900	108			47745	137.9			115280	45.6			325082	105.3
38175.4	109.1			12972.4	143.6			48024.8	84.8			115397	65.6			325315	77.4
38247.5	24.8			13000	147			48122.3	102.6			115545	65.8			325801	179.9
38392.2	44.2			13000	91.8			48915.6	74.7			115938	44.1			326884	180.4
38587.9	137.3			13100	112			48930.5	151.1			116307	86.5			327518	73.9
38634.8	87.4			13100	252			49529.8	107.3			116345	65.6			327823	314.6
38928.6	52.2			13293.9	138.2			49611.2	221.1			116599	30			329081	247.4
39059.7	77.3			13400	112			49794.1	181.1			116655	60			331666	258.2
39742.9	26.8			13400	111			49930.9	211.9			116836	78.9			332586	59.4
39850.2	76.6			13533.1	62.9			50012.6	159.2			117065	95.6			335550	189.7
40040.1	55.7			13553.7	30.3			50186.6	104.1			118819	51.2			335683	175.6
40094.8	73.9			13568.2	54.2			50300	278.7			118912	136.1			337417	102
40408.5	42.9			13600	102			50551.2	91.9			118995	52.7			338258	83.7
40445.5	79.8			13600	107			50630.7	119.8			119314	92.3			340910	105
40517.9	27.1			13600	70			50669.9	295.4			119347	41.5			343148	71.2
40595.8	40.3			13600	104			50765.7	295.4			119726	72.7			343592	171.7
40768.8	74.2			13700	129			50862.3	112.9			120208	96.5			345028	315.6
41408.1	38.9			13707.5	49.4			51162.3	73.1			120351	52.7			345120	153.8
41455.1	102.4			13800	76.4			51265.4	185.6			121289	56.2			348594	69.4
41505.4	58.4			13800	121			51882.5	70.4			121474	97.8			352844	356
41766.9	50.1			13800	132			52141.1	95.5			121645	52.4			355340	439.7
41803	37			13900	126			52155.6	122.1			121715	71.7			356881	138.6
41876.6	58.8			13942.7	54.2			52786.7	143.7			121739	80.2			362350	67.8
42008.4	24.9			14000	298			53112.6	157.6			122444	53.4			362447	265.8
42224.7	109.1			14000	137			53344.8	97.7			123396	41.8			363398	245.1
42227.1	49.7			14000	108			53378.7	186.6			123551	109.5			365091	167.2
42351.6	63.2			14100	80			53458.4	137.9			124012	130			368361	80.1
42883	164			14100	122			53726.9	319.8			124020	124			370535	191.1
43012.6	58.6			14136.4	46.1			53758.3	83.5			124897	56.9			371256	119.7
43059.8	74.7			14200	127			54123.6	282.3			124918	69.9			371419	80.5
43299.5	101.5			14264.8	97.3			54651.6	134.1			125210	83.1			372816	183.6
43348.2	48.4			14289.4	56.7			54832.4	142.3			125405	114.4			373318	153.7
43407.2	26.6			14300	91.6			54923.6	80.1			125752	54			374343	217.5
43698	67.6			14300	162			55085.1	62.8			125966	56			374561	191.8
44049.9	91.8			14300	194			55279.8	50.7			126264	63.2			377045	83.2
44113.7	38.7			14300	82.2			55543.9	166.4			126332	38.3			379027	215.6
44154.1	22.9			14400	117			55676.9	285.7			126710	85.7			380312	161
44196.4	59.5			14400	151			55762.7	120.2			127260	65.2			388463	322.7
44431.9	40.4			14500	91.9			56061.6	59.6			127819	77.3			389064	234.5
44483.9	34.9			14500	383			56195.8	83.5			128414	109.2			389597	191.4
44552.1	59.3			14577.1	50.8			56763.1	182.4			129682	92.2			390133	321.1
44654.2	75			14800	134			56879.1	150.1			130043	61.8			393408	222.4
44751.8	70.6			14800	280			57200.5	73.7			130093	75.9			396958	119.2
44858.9	62.9			14900	105			57742.2	227.8			130326	41.7			396989	92.7
44990.2	46.1			14900	177			57832.4	94.5			131017	67.7			397437	272.7
44994.7	47.8			15000	253			58088.7	117.2			131223	68.8			397456	64
44997.2	45.7			15000	76.9			58157.2	110.5			131334	34.3			402223	233.5
45025.6	59			15000	76.4			58357	96.1			132117	213.7			403469	84.7
45056.8	67.8			15000	171			58418.8	65.7			132736	45.7			403950	87.1
45123.6	41.3			15300	210			58483.7	149.9			132890	93.1			403998	447.2
45480.6	55.9			15300	157			58612.3	132.2			133086	110.5			404703	182.3
45600.4	61.3			15300	111			59019.2	88.9			133089	91.1			405849	173.2
45859.7	24			15300	153			59369.3	146.3			133144	64.3			408611	185.5
45895.8	37.2			15374.1	30.3			59720.5	77.8			134456	135.8			410149	100.1
46160.4	154.5			15400	79.4			59846.5	178.7			134568	52.4			410305	167.8
46186.5	80.5			15400	90.3			60174.9	59.1			134860	87.9			413695	162.9
46496.1	59			15400	95.5			60586.4	135.1			135055	92.6			413874	128.4
46634.4	28.5			15400	175			61160.3	87.3			135904	78.6			414279	99.4
46754.9	87.3			15500	141			62219.4	78.1			136526	30.4			414671	268.3
46905.8	45.3			15500	233			62823.7	94.6			136953	102.9			419664	149.7
46936.6	51.2			15516.9	69.1			62881.7	107.4			137295	79.9			419725	180.1
47266.3	56.8			15600	187			63074.8	317.2			137489	89.2			421515	173.6
47323.9	37.6			15676.2	27.4			63977.3	238.2			137769	65			421957	76.7
47430.3	71.6			15692.2	41.4			64032.5	89.9			138288	89.5			426083	112.4
47455.9	71.3			15700	77.8			64079.2	180.5			138387	76.2			427404	390.3
47466.7	57			15700	135			64300.3	159			138741	47.1			427808	184.9
47470.8	130.6			15700	101			64336.9	178			140997	71.2			430259	301.6
47496.5	42			15700	226			64747.3	91.1			141452	102.3			430448	116
47515.2	81.9			15700	106			64761.8	190.6			141680	80.5			432950	337.3
47548	93.9			15700	55.7			65433.5	86.5			141822	81			433046	152.3
47641.5	40.9			15800	276			65809.7	106.2			142526	103.6			435532	213.6
47690	71.7			15800	307			66139.1	143.1			142727	68.2			435820	129.4
48286.9	51.9			15803.4	51			66400.7	80.3			143610	51.6			438180	104.2
48573.8	58			15868	61.5			66786.8	202			143988	60.7			440914	269.2
48607.2	68.1			15900	110			67174.5	154.1			144490	65.6			441542	198
48790.3	41.7			15900	147			67453.5	184.3			144556	70.4			441673	194.3
48804.7	78.3			16000	152			67755.4	129.5			144812	62.5			442573	417
48811.5	77.9			16006.4	41.6			67874	149.6			144831	58.8			449657	157.9
49202.1	29.1			16100	124			68612	172.1			144934	66.8			455158	135.6
49705	63.3			16100	107			68794.5	158.8			145031	65.1			455485	281.9
49986.7	45.1			16100	183			68915	96.4			145774	149.7			456050	416.3
49990.6	192.1			16100	157			69286.7	143.7			145915	47.9			456061	131.9
50049.8	68.7			16200	211			69553.5	193.8			146056	147.8			457909	48.5
50071.9	58.3			16200	146			69662.4	96			147107	92			459142	88.7
50211.2	55			16300	247			69745.5	105			147544	113.5			463996	186.7
50285.7	66.6			16300	77.7			70573.2	79			147631	42.3			464885	73.8
50423.3	29.2			16300	112			70662	148			148047	100.9			468470	304.4
50523	79.6			16300	86.3			70742.7	109.7			148273	85.9			468584	506.9
50933.4	78.6			16400	197			70978.7	169.5			149012	43.6			472515	231
51006.9	50.1			16400	178			71197.3	107.8			149100	102.6			473121	152.4
51034	149.5			16400	274			71413.8	246.7			150379	63			473164	96.1
51342.5	41.5			16500	112			71579.5	137			151062	78.4			484758	126.8
51345.2	62.2			16515.4	64.9			71616.6	157.8			151596	57.1			489525	205.8
51577.5	55.4			16531	67.2			71719.9	80.9			152566	77.2			490042	81.4
51998.7	48.2			16583.6	59.9			72653.7	360.3			152841	82.8			493036	215
52100	27.5			16600	165			73761.6	103.3			153524	71.4			495212	422.7
52291.4	67.6			16600	124			73987.9	143.4			153565	51.8			496292	333.2
52523.3	26.4			16600	96.4			74203.4	76.5			153855	46.1			499732	186.6
52553.5	79.5			16600	58.7			74715.1	98.2			153943	51			501575	62.9
52747.7	28.9			16600	123			75253.3	162			153974	88.8			505320	215.4
52807.1	59.4			16700	92.9			76003.3	150.9			154825	143.3			506332	147.4
53218.1	25.6			16700	280			76511	121.1			154892	68			507271	158.4
53238.9	50.9			16700	116			76979.9	96.7			155056	92.1			512446	274.8
53630.3	23.9			16700	111			77038.5	70.6			155252	61.4			514095	84.1
53684.4	58.3			16731.3	35.8			77152.3	127.3			155322	71.8			518690	119.6
53864.5	56.5			16800	220			77720.2	251.4			155498	99.3			525424	120.5
53952.2	64.6			16800	126			77883.5	134.3			156593	74.4			530980	199
54231.3	66.5			16900	108			78794.1	170.6			158175	157.6			542558	227.8
54248.3	64.5			16979.6	60.6			79011.4	94.3			159406	132.8			543443	162.7
54593.4	75.9			17000	121			79458.6	167.7			159649	52.7			546325	195.5
54741.9	49.2			17100	155			79908	134.7			159752	62.4			547805	277.5
54888.6	83			17100	190			80045.4	188.8			159802	90			548596	111.2
54896.9	59.3			17100	143			80727.5	135.5			159824	136.4			549910	645.4
55226.3	83.4			17100	113			80894	72.8			160112	59.5			551472	88.2
55319	46.1			17139.9	53.3			81146.3	78.9			160236	55.8			553327	371.2
55321	60.3			17167	120.5			81228.8	82.5			161467	124.9			564448	210.6
55327.5	181.6			17200	157			81496.7	118.1			162128	71			565788	279.5
56105.9	52.9			17200	76.2			81547.9	80.9			163304	87.8			568869	98.8
56371	28.7			17300	141			81886.9	276.8			163483	115.2			569533	245.2
56655.3	73.1			17300	99.9			82111.1	145.7			163913	70.6			569916	138.8
57853.8	84.2			17400	288			82872.4	138.8			164212	154.9			573558	100.7
58290.7	62.5			17500	47			83228.4	63.2			166179	121.6			575270	173.1
58446.2	48.5			17500	64.1			83290.3	81.3			166188	107.7			578292	99.2
59376.5	87.9			17500	87.8			83381.9	153.8			166529	68			582797	307.5
59410.8	59.5			17500	137			83921.8	296.8			167512	110.4			584479	280.5
59419.1	29.8			17500	127			84152.3	137.1			167620	80.8			590070	358.4
59434.5	48.5			17600	310			84695.2	127.2			168307	128.9			591463	280
59714.5	51.1			17600	65.6			85324.2	101.3			168938	75.5			603217	330.5
59914.3	54.7			17600	71.3			85335.6	53			169068	46.6			605556	340.7
60485.6	94.4			17700	97.3			85901.2	122.3			169158	76.4			624400	203.8
60669.4	80.5			17700	108			86030.7	80.5			169571	78.3			624639	307.9
61807.7	61.3			17700	182			86520.3	101.2			169574	108.2			636726	269.1
62370	79.9			17800	110			86676	151.2			169888	84.5			648630	323.8
63270.4	61.1			17800	258			86718.2	83.7			170264	81.9			650035	259.5
63954.3	57.4			17800	191			86932.4	105.4			170937	72			678377	101
63955.5	62			17900	125			87025.8	52.7			171592	73.9			688928	173.2
64514.6	27.9			17900	257			87447	143.9			172015	65.8			693421	154.3
64671.1	56.8			17900	244			87725.2	246			172674	45.5			698958	309.4
64777.2	55.6			17900	198			87872.5	207.9			172739	106.2			721210	303.8
65545.1	49			18000	170			88202.7	187.7			173686	77.5			729218	187.4
65812.6	49.5			18000	266			88493.5	177.5			173946	93.3			732707	107.8
65865.4	45.9			18000	175			88535.7	62.3			174155	123.2			734253	75
65887.7	54			18000	317			88679.6	176.4			174194	71.6			736113	117.4
65955.7	41.3			18100	203			88910.1	161.1			174448	63.1			746443	190.4
66121.1	69.2			18100	298			89150.2	119.6			174774	77.2			757253	276.3
66346.3	62.6			18111.4	58.1			89419.7	99.1			175983	47.4			761598	443.6
66942.1	60.1			18131.7	44.7			89425.1	101.2			176210	63.1			767752	246.3
67412.9	103.9			18200	162			89680.6	125.3			176390	88.3			788643	256.9
67763.4	31.2			18200	386			89867.8	57.6			176767	101.2			803288	114.8
68074.8	43.6			18219.9	128.4			89954.7	114.6			177870	111.9			809352	278.9
69258.8	64.5			18288.6	53.7			90396.4	145.3			178106	91.4			814070	224.7
69473.2	62			18300	213			91069.2	69.4			179436	54.5			866766	235.9
69846.6	54.8			18300	185			91176.6	46.4			179698	57			888820	214.8
69932.4	42.9			18300	307			91418.1	160.9			180036	75.9			891498	208.4
70062.2	73.6			18400	92.2			92218.9	118.6			181538	64.4			927929	160.4
70134	41.2			18400	234			92252.1	139.5			181785	42.5			947570	177.6
70256.5	55.4			18400	334			92288.4	120.9			182943	110.6			961090	349.2
70283	46.5			18400	119			92439.2	124			183216	135.9			986913	304.3
70359.9	51.4			18400	133			93258.4	82.7			184064	94.5			987078	219.4
70455.3	35.5			18500	101			93493.2	145			184159	87.8			993693	266.6
71119.3	33.8			18500	272			93574.5	130.2			184904	110.9			1000000	371.9
71294.3	62.9			18500	352			93606.3	83.9			185129	152.8			1100000	225.6
71624.1	81.5			18500	159			93767	155.3			186196	72.5			1800000	311.1
71657.5	33.9			18600	63.6			95115.1	124.4			186276	51
71741.6	35			18600	171			95468.5	150.6			186587	99
72020.7	33.5			18700	75.7			95546.2	48.9			186863	53.2
72196.4	30.9			18800	131			96088.9	148.5			187217	100.8
72469.5	50.5			18800	161			97458.9	133.7			187557	104.8
72622.6	88.4			18900	115			97640.8	187.7			188277	108.5
72647.6	29.6			18900.9	44.5			97778.7	309.2			189218	84.6
73114	24.3			19000	206			97864.8	109.9			189227	74.7
73234.9	43.8			19000	186			98367.5	200.1			190094	56.6
74013.3	46.7			19000	226			98956.8	115.8			190482	80.3
74532.6	73.9			19025.7	117.5			98966.2	71			191240	98.6
74692.8	91.1			19100	120			99300.2	100.2			191250	50.4
74878.1	58			19100	116			100340	191.8			191634	96.4
74995.8	58.1			19100	129			100342	111.4			191794	48
75426.2	67.1			19100	99.1			100440	140.8			192110	70.5
75598.5	45.2			19100	113			100442	65.2			192799	55.1
75773.8	86.8			19170.5	52.6			101012	137			193004	53
75964.7	47			19200	174			101225	143.8			193945	40.7
76216.9	69.2			19200	297			101248	178.2			193955	113
76581.5	54			19300	134			101482	126.4			194066	51.9
76676.7	39.7			19300	380			101658	153.8			194421	64
77253.2	62			19300	187			102188	117.8			195160	99.4
77471.2	206.9			19300	111			102648	107.5			195243	124.7
78710.2	49			19378.7	135.3			102721	162			195277	100.7
78964.2	41.6			19400	340			103145	143.2			195930	41.2
79160.3	95.8			19500	163			103226	179.1			197192	80.7
79183.9	47.1			19500	187			104767	109.6			197331	63.2
79650.2	57.7			19500	116			104793	90.6			197514	60.8
79656.1	74.8			19505.1	55.4			106140	193.5			199152	48.4
79727.7	100.4			19600	228			106240	130			199663	51.6
79834.5	33.3			19700	102			106351	147.9			200003	108.8
80249.9	65.6			19700	232			106613	84.8			200496	76.4
80347.1	88			19800	173			107007	231			201393	73.7
80351.4	105.5			19800	176			107053	115.7			201434	101.4
80711.5	70.5			19800	162			108225	75.5			201686	107.9
81007.8	69.6			19800.1	55.3			108360	84.4			202634	129.1
81076	62.4			19880	34.5			109520	137.1			202806	140.7
81374.5	55			20000	103			109533	93.1			204439	60.7
81389	56.9			20000	250			109650	88.8			204874	58.6
82124.1	100.9			20066.2	109.2			111328	79.7			205332	41.6
82283.6	68			20100	94.4			111617	132.6			205860	145.3
82424.3	33.5			20187.1	41.6			111751	47.3			206046	73.7
83009.1	145.5			20300	164			111921	115.4			206653	98.6
83272	32.3			20400	304			111928	106.8			206898	96.9
84272.6	54.3			20400	154			112123	131.5			207119	64.6
84930.8	68.1			20400	266			112212	115.5			208068	60.7
85000.7	44.9			20431.9	63.7			112326	192.4			208079	66.9
85158.2	56.2			20500	177			113496	118.1			210456	125.6
85298.2	74.8			20500	103			114042	122.7			210473	41.3
85468.2	37			20600	231			114229	134.3			212674	51.5
85480.3	61.3			20600	88.3			114314	93.4			212705	53.2
85772.2	36.7			20700	108			114716	142.8			212841	103.3
86104	48.5			20700	119			115209	128.3			213502	65
86158.1	74.7			20700	104			115759	134.6			213733	28.3
86174.3	64.1			20723.2	64.3			115832	118.3			213960	102.1
86382.5	93.9			20800	315			116922	75			216018	113.3
86466.7	72.1			20800	144			117075	206.7			217026	36.5
86562.1	57.3			20800	143			117077	54			217041	121.6
86615.3	42.8			20900	108			117246	107.4			217657	69.4
87881.7	44.3			20900	215			117258	92			218166	89.4
87977	48.5			20908.4	57.3			117408	123.2			218454	91.8
88428.9	52.4			21000	85.2			117429	149.1			218531	82
88489.1	58.9			21000	137			117846	161.5			218838	98.6
88494.9	52.3			21000	129			118168	155.1			219111	77.8
88755.3	90			21051.5	49.8			118982	117.6			219489	62.8
89348.1	61.6			21100	191			119018	260.5			221239	80.9
89496.6	37.7			21300	97.8			119723	145.1			221391	71.7
89763	105.4			21300	138			120304	162.4			221422	102.9
90395.9	38.1			21300	189			120305	105.9			222091	95
90553.9	66.7			21366.1	48.4			120467	246.3			223087	58.7
91496.7	49.7			21500	279			120967	162.6			223459	93.2
91809.2	47.7			21500	105			121203	208.8			223929	128.9
92136.4	66.8			21536.2	77.5			121573	157.8			225242	61.3
92213.8	34.9			21600	242			121709	178.7			225348	91.2
92370.3	95.6			21700	245			122420	155.7			226785	109.2
93602.8	47.8			21700	226			124630	159.6			226889	50.9
93639.8	41.7			21705.5	65.7			124854	163.2			227221	86.1
94105.7	48.5			21800	98			125019	149.4			227297	144.8
94744.9	35.6			21800	137			125319	128			229723	169.6
95573.6	84.3			21993.5	97.8			125800	68.8			231010	57.7
97031.9	69.3			22000	280			125958	111.6			231134	40.9
97091.2	37.4			22000	164			126082	202			231581	143.1
97235.4	29.4			22000	195			127020	208.5			232396	53.5
97346.5	43.7			22000	71.8			127457	100.7			232513	71.6
97690.9	86.8			22008.3	68.2			127701	217.4			234200	65.3
97908.9	53.8			22028.1	77.6			128303	137.5			235385	56
98094.2	51.1			22100	258			128492	135.2			236204	80.6
98215.3	43.3			22100	299			129108	224.2			236536	60
98419	80.6			22100	275			129122	97.3			237546	97.8
98435.5	82.1			22200	204			130721	66.9			237759	95.6
98776.1	72.2			22200	147			130960	217.4			238044	136.8
98878.6	80.4			22200	79.2			131457	146.2			238060	70.7
100010	48.8			22200	264			131740	144.4			238292	100.5
100078	38.3			22400	139			131801	46.5			238639	58.5
100306	31.2			22400	97.8			132155	137.5			239502	96.9
101131	106			22400	122			132256	303.9			239882	95.7
101780	63.6			22400	118			132271	122.8			240397	75.3
101858	45.8			22400	108			132610	61.6			244622	128.3
102157	76.8			22500	236			132832	171			244638	74.6
102693	39.3			22600	114			133214	116.6			244896	89.5
102699	52.7			22618.7	95.1			133378	105.2			246211	92.1
103308	31			22800	220			133457	146			248317	58.5
103448	25.8			22800	302			133589	140.5			248465	110.8
103631	62.2			23000	211			133620	191.2			248905	63.4
103958	66.1			23100	124			134955	179.4			251324	53.6
104046	87.3			23300	264			135194	151.9			251623	84.7
104396	81.7			23300	221			136332	192.1			252981	77
104873	82.1			23300	221			136425	149.2			254622	63.4
105779	71.7			23400	235			136841	189.9			255530	63.8
106209	64.8			23400	342			137364	188.6			255890	90.5
106524	69.2			23400	122			137579	69			257501	46.2
108338	42.2			23456.9	102.1			138082	180.5			257948	65.9
108976	113.2			23600	296			138430	85.7			258592	71.6
109564	61.4			23613.9	51.8			138661	239.3			258668	71.6
109928	56.2			23639.3	61.4			138714	116.8			258994	49.5
110957	39.7			23700	110			139207	78.1			260263	71.8
111170	43.8			23871.3	82			139258	73.6			260622	66.7
111196	65.7			23891	155.9			139299	58.2			260936	70.1
111376	56.3			23900	277			139929	177.2			261009	95.1
111521	90.2			24000	195			140262	221.7			262060	159.9
111629	65.5			24097.4	243.4			140426	149.1			262810	93.2
111884	40.7			24100	145			140595	215.4			265967	94.2
111889	46.5			24134.2	77.8			140727	121.7			266369	116.2
112316	57.9			24200	143			141400	64.7			267642	76.4
112325	32			24300	154			141989	130.7			269829	114.2
112327	63.1			24300	302			142121	135.5			271143	105.4
112512	46.5			24300	120			142452	145			273790	134.2
112697	71.8			24400	177			142460	188.2			274497	115.8
112739	63.5			24472	140.6			142539	246.5			276325	51.9
113248	70.8			24500	72.7			142589	253.9			277990	84.9
113536	65.6			24500	151			142699	127.2			278095	122
113550	58.4			24500	229			142770	85.9			278246	63.3
113570	65.6			24500	239			142798	116.3			278546	46.5
114049	40.5			24500	99.9			143008	245.6			278648	149.5
114183	60			24500	195			143108	139.3			278671	65.8
114422	19.7			24600	286			143862	176.6			278989	89.6
114844	69.7			24692.4	99.8			144279	119.1			279364	78.4
115205	47.2			24773.4	42.5			144577	199.7			279701	72.5
115363	39.4			25300	306			144981	182.3			280412	65.7
115976	52.4			25300	168			145213	179.9			280560	92
116724	55.9			25300	348			145411	184			281373	188.2
116856	92.3			25325.9	125.4			145530	195.9			282033	92.4
118140	47.2			25400	181			145570	55.7			282390	155.1
119070	58			25500	309			145980	135.5			283342	146.6
119240	47			25500	221			146075	144.4			283428	57.2
119344	72.2			25600	129			146294	126			284166	154.7
120289	71.9			25600	326			146692	175.1			286436	53.6
120401	93.8			25700	220			147011	195.4			287948	147.8
121061	60.6			25727.9	72.5			147358	201.5			288831	63.9
121106	120.7			25791.9	75.3			148271	82.9			288832	188.3
121502	84.8			25800	225			148360	195.2			289508	79.5
121661	58.8			25844.1	70.1			148505	113.2			289720	57.2
122028	42.2			25900	203			148979	343.8			291311	76.8
122209	42.7			25912	108.6			149845	105.9			292235	112
123474	57.4			25964.8	62.8			149874	122			295725	71.5
124217	139.4			25969.2	74.5			149900	145.8			296016	120
124842	53.5			26000	295			150182	132.9			296340	162.8
126066	37.7			26000	122			151683	127.4			296875	104.1
126418	40.1			26100	122			152472	110.3			299435	56.9
126592	35.1			26100	226			152496	179.7			299895	54
126944	44.2			26100.5	172.8			152574	294			299972	66.1
127156	67.6			26200	392			152851	78.5			300121	113.6
127168	50.1			26250.6	80.9			153360	125.1			300507	146.6
127320	66.7			26300	452			153411	268.9			301862	127.7
127797	69.3			26500	223			153670	134.3			302300	51.9
128099	89.4			26500	243			154420	102.4			303296	55.8
129134	52			26613.8	69.3			154430	130.5			306267	98
129507	63.9			26736.3	39.7			154666	239.2			309300	149.7
131964	50.5			26750	92.5			154803	176.1			312467	92.1
132342	58			26800	197			155081	141.7			313686	66.9
132409	44.3			26978.4	40.8			155388	94.4			315202	101.9
133156	35.5			27000	243			156832	121.3			316862	62.7
134633	62.2			27000	343			157082	250.4			318366	87.3
134707	35.9			27000.4	104.1			157096	82.2			325001	89.8
134730	82.8			27157	104.2			157366	196.6			331019	120.1
136230	47.2			27300	108			157462	222.5			333620	86.7
136329	120.9			27300	144			157856	182.4			334958	123.1
137348	48.1			27300	417			158142	114.4			335486	237.2
137706	127			27500	222			158193	166.7			337738	88.7
138365	48.4			27500	176			158702	410.9			341080	108.3
138651	43.2			27666.9	112.1			158863	80.2			341836	87.5
139252	39.9			27772.3	84.2			159673	48.4			345433	144.9
139444	51.8			28000	219			160122	198.9			345444	71.3
140087	79.7			28233.1	110.6			160232	188.1			346758	89
141088	142.9			28300	414			160624	153.9			348434	66.6
141170	30.9			28400	76.6			161283	299			349617	121.1
143040	71.8			28500	147			161651	130.6			356310	116.7
143422	69.1			28553.1	112.2			162065	149.3			357635	55.2
143424	57			28600	171			162223	51.5			359190	105
143700	95.1			28600	239			162337	96.5			360502	98.9
143959	73.5			28600	307			162422	111.4			365226	81.1
144070	85.3			28627.3	55.6			162627	81.9			366856	141.9
144572	110.2			28705.8	157.1			163624	134.7			371468	102
145099	64.4			29000	255			163993	111.1			372223	100
145139	68.5			29091.2	198.1			166750	112.9			375293	80.6
145255	90.8			29400	189			166860	338			380093	76.4
147910	76.4			29600	347			166964	82.3			390727	105.2
148549	34.7			29700	198			168229	73.7			393349	59.7
150197	110.9			29700	175			168441	103.6			393622	73.9
151071	43.8			29724.6	73.6			169386	60.5			393911	84
151320	101.2			29800	138			169474	308.5			403245	74.9
153082	35.3			29800	185			169608	125.7			407511	108.1
153824	48.1			29874.9	177.5			169804	256.2			409608	50
153898	83.5			30149.9	27.9			169877	63.5			412072	125.2
154003	78.5			30235.5	143.6			170019	210.2			412470	70.8
156798	68.2			30300	176			170485	181			413577	89
159738	29			30579.6	138			171833	196.8			415242	117.4
160212	65.8			30700	295			172403	163.3			415867	124.2
161628	48.7			30800	67.7			172521	194.8			420392	116.1
161819	60.9			30900	142			172586	164.2			422770	76.1
162322	50.6			30965.8	190.3			172980	93.2			425177	80.8
163324	57.2			30983.2	96.6			172985	135.5			425250	84.1
163982	44.9			31000	87.2			173360	68.8			429614	85.1
165767	57.4			31000	87.8			173471	129.4			446209	78.6
165908	101.7			31000	182			174559	111.5			513058	93.1
166016	58.3			31100	226			174974	156.9			535542	62.5
166278	63.1			31279	73.7			175183	138.2			536794	68.1
169259	62.3			31336.2	72.7			175452	106.6			559836	116.5
169447	51.9			31400	168			175992	269.1			563565	125.6
170388	79.1			31400	149			176152	104.1			571220	72.9
170484	68.8			31600	299			176197	127.9			584952	89.5
171591	62.6			31900	258			176321	187.2			648999	104.3
171665	86.2			32000	202			176606	84.8
172059	87.4			32041.2	44.9			176632	126.5
172123	38.5			32070.7	153.9			177273	102.5
172868	54.8			32173.6	182.1			177383	151.4
173412	31.7			32700	199			178731	361.8
173993	54.4			32740.6	124.5			179819	171.6
174781	62.5			32889.4	34.9			180000	124.2
175224	51.8			32970.6	65.4			180777	138.8
175521	120.4			33789.8	167.4			181075	97.6
176886	73.8			34000	43.6			181128	174.1
176947	55.1			34000	262			181882	91.6
177118	73.2			34254	77.8			182019	133.7
178039	46.1			34278.7	60.5			182143	286.5
178243	52			34512.1	110.6			182298	101
178541	39.6			34700	186			182490	154
179286	72.5			35782.6	72.1			182834	257.6
179473	76.4			35878.9	41.3			182962	152.2
180380	34.9			36300	169			183238	44
180927	54.9			36473.9	164			183710	141.6
180972	59.2			36900	315			183776	69.7
181538	85.9			37163	164			183811	89
184241	67.5			37198.9	77			183823	206
185208	62.4			37400	193			184385	105.1
188673	95.5			37650.6	122.3			184536	74.5
189470	111.6			37773.9	70.6			185035	143.5
189534	102			37900	264			185159	283.9
190274	70.1			38076.4	77.7			186263	149.2
191539	74.4			38106.4	137.1			186384	170.8
192710	44.1			38528.9	153.7			186770	170.8
193426	68.9			38986.8	48.2			186891	210.2
193598	57.4			39000	291			186900	138.5
193674	47.1			39099.8	141.6			187193	145.1
194322	37.4			40333.3	46.3			188147	50.7
194519	46			41000	290			188285	234.8
195868	83.2			41082.6	113.6			189543	212.2
195925	40.7			41887.9	110.9			190616	208.7
196267	38.6			42403.6	169.6			190796	192.6
196392	96			42495.5	81.4			191073	75.4
197739	51.9			42600	46			191239	65.2
197777	57.9			42600	101			192565	141.2
198196	42.2			42614.1	115.4			192825	177.5
198531	140.6			42639.9	239			193296	317.3
198771	73.7			42693	34			193341	176.7
198780	130.3			43096.6	296.1			193378	122.1
200557	49.9			43400	231			193405	330
202410	39.6			43400	119			194417	93.2
205515	91.5			43596.4	150.3			194602	124.7
205989	62.1			44180.5	134.4			194894	73
207338	81.7			44700	247			195079	166.2
207853	45			45094.7	52			195896	214.8
208032	51.3			46057.2	120.2			196118	244.1
208697	83.7			46940.8	63			196180	212.6
208788	39.5			47281.7	37.4			196447	144.5
210911	95.1			47613.7	57.5			197256	138.2
211736	112.3			47681.4	30.5			197369	232.8
211811	57			47909.6	193			197464	148.5
211943	91.8			48580.4	34			197950	100
212398	62			48582.9	98.8			198415	106
213392	51.3			48649.3	48			198627	204.9
215057	84.6			50500	314			199185	458.1
215467	42.7			50510.6	54.9			199699	180.7
216854	72.9			52603.8	59			199948	132.2
219827	55.3			52609.5	42.8			200118	164.4
220490	60.2			54504.2	52.7			200528	73.3
221121	34.8			54516.1	164.9			202158	233.3
222819	76			55105.7	89			202841	75.5
229122	90.2			57578.9	180.7			202944	109.7
229621	36.8			57953.5	72.1			203843	190.3
230316	51.5			58340	118.2			204939	294.2
230575	45.3			58900	58.2			205558	567.9
230991	84.6			59300	98.9			206321	145.6
232446	91.6			59447.4	61			206454	126.4
234068	63			60078.9	84.9			206460	81.6
236780	73.5			60441.2	66.3			206651	57.2
237253	77.4			60700	62.4			207015	84.1
242316	106.5			61457.7	97.2			207102	189.6
242573	90.7			61996.5	88.4			207276	53.4
242697	45.6			62186.6	134.6			207516	151.1
243811	57.2			62607.9	86			207591	74.3
244723	70.4			62700	125			208034	100.7
246288	65.5			64828.6	60.2			208211	65.4
248039	49.5			65477.8	48.3			208230	143.4
249596	62.6			65500	111			208871	101.5
258493	48.3			65560.9	65.7			209110	374.4
259923	198			65764.5	49.6			209841	87.5
264228	90.4			65827	297.8			210016	222.2
266737	70.7			66600	88.4			210214	161.2
268630	105			67982.6	178.8			210417	165
270795	49.5			68800	50.5			210723	238.5
281414	60.6			69471.2	44.7			210901	345.3
287251	61.8			71315.3	83.3			211885	259.5
290562	105.7			71949.7	78.2			212125	276.8
292445	80.9			72206.7	104.3			212308	58.2
296453	61.1			72466.3	60.4			212325	68.2
299405	59.9			72774.6	39.5			212771	134.7
314748	70.7			73811.4	58.9			212794	169.8
315006	125.1			75787.7	73.9			213192	205.8
320129	45.5			75900	116			213315	95.8
321375	77.7			76044.7	62.6			213323	115
328275	46.3			76200	88.6			214071	194.9
338107	85.2			77094.6	40.5			214525	173
344863	88.8			77700	42.4			214819	219.9
345070	117.3			78427.6	71.4			215140	205.8
350401	71.1			79200	140			215623	321.7
350765	60.2			80800	92.9			215841	233.7
352492	101			81256.5	52.1			215937	325.4
356745	53.9			81479.1	74.3			216407	118.7
382749	82			81555.1	135.6			216843	140
383638	83.9			81597.3	86.4			216886	160.7
418590	69.9			83661.2	101.1			217777	184.5
420808	61.7			83712.4	45.6			217894	177.1
437191	165.4			83883.8	87.8			218955	144.3
763561	116			86164.4	53.2			219025	118.4
24674	215			87233.8	71.3			219164	104.1
13280.4	54.2			87400	131			219997	42.9
9380.1	55.6			87590.4	88.4			220923	124.4
24925.9	109.2			88400	53.7			220968	315.9
4561.9	25.3			88594.6	95.9			222204	99
10737.7	122.1			89500.6	60.2			222286	109.5
7755.7	123.2			90700	75			223012	138.2
20493.3	100.2			90796.5	128.1			223162	126.1
3539.8	31.3			90853.6	100.7			223638	160.5
4025.8	32.2			90940.7	79.4			223729	325.6
27074.4	114.9			91177.8	46.4			224015	117.5
5556.6	32.7			92501	76.5			224302	204.1
10226.9	73.1			92818.4	64.4			225713	178.4
6576.4	53.6			92909.3	60.2			225719	242.4
7524.7	43			93429	63.7			225787	149.9
24443.9	123.6			95256.9	64.4			225821	193
9515.5	66.1			95534	42.5			226810	171.9
12100.3	121			97264.1	131.3			227556	66.7
17447.8	120			97518.8	50.5			227888	275.5
29928.1	154.3			97767.2	49.5			228816	182.9
3003.3	36.4			98039.3	54.5			229315	183.4
8378.1	45.8			99238.3	73.5			229505	99.7
9759.5	57.4			99674.3	42.5			231649	135.1
22144	92.9			99786.1	116.8			232332	171
10632.2	49.2			100592	102.7			232406	91.1
16038.5	124.3			101000	76.4			232662	59.6
3942.7	27.6			101069	49.4			233258	152
13896	97.7			102000	65.2			235282	195.7
19564.1	119.3			102190	80.8			235367	87.1
16398.2	74.9			103189	103.9			235524	195.6
23711.7	88.9			103954	61.6			236315	137.9
19641.4	109.4			104463	55.8			236439	154
6201.2	61.2			104772	185.6			236890	184.6
23271.4	114			105000	71.4			236942	146.6
7097.1	139.6			105121	192.1			237335	192.7
17900.6	89.3			105144	151.3			237402	216.2
24674.2	65.8			105994	63.7			237524	222
16820.5	68.1			106781	127.8			237684	120.1
3632	45			108000	61.1			237736	58.4
24159.6	82.3			108000	83.6			237956	272.8
33595.6	121.4			109572	50			238201	159.1
3686.6	34.9			110571	51.5			238602	110.3
4246.7	36.7			111406	77.6			239593	101.5
8194.9	50.6			111456	277.4			239687	146
1763.4	41.2			112071	52.7			240159	185.2
4147.1	38.8			113000	91			240588	134.5
20560.5	122.4			113531	54.1			241935	105.3
21122.5	101.8			113924	61.4			242078	104.3
15417.8	120.2			114000	105			242103	202.1
28918.2	117.8			114137	52.8			242215	86.8
14233.6	66.5			114628	103.8			242596	198.6
7951.8	32.8			114956	61.2			243259	136.4
5068.7	68.6			116097	58.3			243409	143.3
23662.2	98.2			116169	46.7			243481	237.3
28266.9	121			116883	109.8			244015	268.4
18831.3	74.5			117000	65.9			244027	187
20806.3	90.3			117468	182.6			244270	121
5319.9	50.3			117720	167			244976	182.5
20390.3	128.9			118197	67.6			246248	114.5
10008.4	45.4			118558	82			246523	115.6
7060	44.3			118862	123.7			247883	130.4
4673.8	60.5			119000	107			248835	118.8
18095.3	91.4			119692	97.4			249056	106.4
10896.9	41.3			121626	78			249180	128.6
20237.5	79.1			122792	69.6			249740	76.5
15025.6	64.4			123000	95.2			250582	100.9
13499.6	125.9			124707	90.5			250638	201.5
13943.1	88.6			124996	75.6			251285	145
3291.6	26.1			125511	117.5			251307	166.6
4810.6	52.1			125534	71.2			251330	112.3
8386.7	80.3			125938	257.1			251385	171.3
1587.3	29			127819	46.3			251578	287.8
1691	25.2			127938	62			252061	135.2
6771.9	37.9			128767	157.8			253426	303.8
5493.8	54			130000	54.4			253443	183.2
7266.5	82.2			130000	121			253469	252.4
11760.2	47.3			130675	69.6			253778	199.3
3917.7	54			131289	91.5			254366	125.1
1276.1	73.4			131530	116.8			254685	83.4
7308.8	58.6			132000	99.5			254708	181.5
3269.1	37.7			132052	51.3			254926	207.3
21485.2	130.3			133366	61.2			255226	157.3
7329.2	84.5			136106	84.9			256095	218.5
23942.8	95.4			137000	142			256696	107.9
21302.6	110.6			137000	80.8			257072	169.3
13042.3	84.9			137535	80			257405	120.2
22013.7	78.3			137660	89.6			258045	205.9
3328.2	32			138190	97.8			258338	122.8
7637.5	103.2			138557	62.3			258817	233.5
9601.7	62.2			139436	56			261112	124.3
4760	36.1			140671	94			261434	171.5
10372.4	109.1			141572	85.8			261981	190.3
12276.9	43.8			142000	178			262201	205.9
9214.3	81.7			143000	44.7			262484	69.2
7601.6	72.3			144850	121.5			263513	355
7865.4	43.8			144910	99.2			263765	115.7
16990.4	129.7			145000	151			264846	213
15762.9	135.6			145054	70.1			265017	178.5
18546.3	143.5			145879	68.1			265517	147.8
7679.9	49.8			146046	84.3			265893	167.7
11566.5	48.7			146342	116.3			266794	84.7
11892.5	68.5			147448	56			267226	76.6
17297.5	89.9			148000	52.4			267823	140.6
11503.3	95			149979	92.4			268014	110.3
8762.7	87.2			150618	57.2			268876	154.2
15771.5	86.5			150770	73.7			269043	120.2
13219.7	92.5			151000	96.4			269977	170.4
11304.3	100.1			151000	73.9			270021	283.3
19014.4	76.5			151420	49			271152	97.7
9290.2	69.3			151655	169.1			271694	197.1
17060.1	117.6			153000	122			273328	156.8
21294.5	105.5			154000	258			273605	178.6
22127	78.9			154049	134.1			275302	181.1
21532.6	106.8			158135	76			275627	62.6
19865.5	102.9			158234	57.4			276712	73.6
4789.1	50.4			158479	94.6			277265	101.1
7095.3	35.9			158674	93.2			277412	290.5
13782.2	46.7			159639	234.7			277581	106.2
18839.8	110.4			160983	115.8			277864	75.6
7746	78.3			161465	59.7			278214	298.6
23273	98.7			161602	163			278991	77.8
12663.7	86.9			161891	99.6			279374	200.2
21002.1	81.3			162000	58.3			279910	144.3
9516	50.7			162035	131.4			279995	220.7
21797.9	107.4			163000	145			280080	96.8
13314.3	64.7			163214	141.8			280153	207.6
22425.1	95.7			163432	133.2			280768	97.7
22310	111			163722	184.3			281965	129.3
35622.8	107.4			164000	109			282327	273.6
13580.1	117.9			164110	120.9			283271	144.2
13937.2	112.1			164600	110.3			283433	368.8
16724.5	94.4			165000	173			283437	73.3
5125.4	38			165802	38.7			283809	275.6
2262.6	42.4			166000	77.9			284094	133.9
5737.8	85.4			168000	84.7			284222	149
457.3	54.6			169570	101.3			284774	77.5
4629.8	31			170000	136			284979	170.8
14630.4	133.5			171000	139			286974	221.6
26193.8	104.3			171993	80.3			288097	71.1
3404.8	85.2			172465	174.8			288156	146.2
1866.1	58.9			173000	76.6			288891	83
2468.5	39.6			174000	112			288966	327.6
8026.3	70.6			174713	38.8			289149	153.1
21806.4	86.2			176243	92.4			289895	118.8
7949.7	63.1			177000	111			290706	134.1
7506.1	61.2			180000	77.2			290891	114.9
17587.3	69.3			180181	78.8			292486	139.1
18936.1	111.9			180984	53.3			292691	257.4
19204.2	85			181000	215			293408	64.5
5515.7	34.2			181000	155			293769	334.4
12848.1	92.1			181348	62			295822	83.4
3822.3	90.3			181785	358.3			296633	161.3
24025.8	97.2			183332	79.6			297474	297.3
17368.9	123.3			185000	284			297693	192.6
16155.5	88			185231	52.4			298156	75
6379.4	95.1			185566	69.6			298550	274.5
19117.9	112.3			187000	80.7			298611	200.4
26109	130			188110	200.6			298628	206.8
6420.6	29.7			188766	47.5			299152	236.1
16962.9	114.7			189000	144			299162	169.8
7744.2	32.4			191167	114.9			300005	282.3
13325.8	72.2			191912	80.8			300233	135.2
12044	83.7			192250	151.5			300329	167
27189.7	98.9			193727	226.9			300779	51.6
19991.8	106.5			194504	64			301673	137
9102.1	63.6			195123	140.3			302946	102.4
13173.1	79.2			196000	93.5			303810	57.6
10320.1	90.1			197223	75.9			303958	166.3
22993.4	96.2			197512	298.3			305274	165.9
14886.5	64.3			197718	128.6			305829	141.1
3615.7	71.5			200240	127.2			307423	248.9
17701.5	75.4			200813	93.9			307864	198.5
3246	53.8			202000	122			307940	123.6
7752.7	60.9			202171	43.8			310374	84.3
11789.4	146.9			202994	123.6			310395	108.3
21500.6	119			203291	103.6			311425	101.9
33968.6	133.5			203783	247.6			311676	164.5
				204000	138			312599	170.8
				204170	87			313676	114.2
				204764	316.1			313957	126.5
				206000	214			316275	247.9
				206188	60.5			318250	65.1
				206582	83			318541	186.2
				206636	68.8			319011	122.3
				207000	336			319564	196.9
				207185	69.7			319628	153.5
				207326	69.5			321112	157.8
				208414	90.5			322404	170.6
				208763	186.4			323947	375.9
				209694	53.2			324360	169.5
				210000	212			324370	132.5
				210199	288.6			325631	135.6
				210387	172.8			325880	247.6
				210435	61			326477	91.7
				211373	147.1			326515	225.6
				212000	259			327632	135.8
				212364	198.6			328714	106.1
				213976	67			329636	101.1
				214000	294			329662	132.2
				214228	170.2			331329	326.7
				215351	54.2			332374	269.2
				215865	90.6			332404	127.2
				215943	162			332475	129.2
				216000	52.6			332953	86.1
				216913	80.6			333217	136.9
				217004	84.3			333323	133.2
				217066	90.8			333866	129.5
				217444	90.7			334846	147.5
				218000	189			335331	89.6
				219000	37.5			335744	105.5
				221001	64.4			336420	155.5
				221930	53.6			337098	198.4
				223773	150.6			337321	162.4
				224000	69.7			337860	163.7
				225744	49.5			338776	167.4
				227795	69.8			339096	139.5
				230621	67			339444	272.9
				232064	64.8			341067	152.4
				232369	108.2			341131	125.5
				234294	57.9			341654	277.4
				234560	104.2			342723	172.1
				235542	121.2			343817	175
				237359	145.5			344002	89.2
				238000	131			345304	162.9
				239630	118.2			346011	210.3
				242749	92.5			346740	125.9
				242752	75.4			346984	148.6
				243000	73.2			347209	97.7
				243351	143.4			347925	239.4
				246000	103			347930	331.9
				246220	65.3			348800	157.9
				246409	97.9			349378	193.8
				246625	179.3			349670	196.5
				247371	188.6			349909	118.2
				247991	167.2			350189	125.9
				249000	68.1			350377	151.9
				250000	122			353078	281.5
				253339	64.1			353550	333.2
				254000	364			355728	404.1
				254677	109.5			356001	73.4
				256535	56.8			356530	105.8
				256583	144.6			357436	84.6
				259226	114.1			358280	101.5
				259728	135.4			358568	252.5
				260321	145.2			359580	87.8
				260878	185.3			360141	61.3
				263352	47.6			362816	459.4
[truncated: 291 more rows]

## Sheet: Fig. 7p-s
T3SA+ (grey)			panel q	T3SA+ +Neu5Ac (red)			panel r	T3SA+ +LSTa (yellow)			panel s	T3SA+ +LNnT (green)
Force [pN]	Relative Frequency [%]			Force [pN]	Relative Frequency [%]			Force [pN]	Relative Frequency [%]			Force [pN]	Relative Frequency [%]
15	0			15	0			15	0			15	0
45	2.70936			45	10.2			45	8			45	5
75	7.38916			75	19.4			75	15			75	12
105	11.8227			105	22.4			105	18.3			105	15
135	13.7931			135	23.2			135	22			135	17
165	14.7783			165	21.4			165	21.9			165	17.5
195	14.0394			195	19			195	19			195	16
225	11.0837			225	22			225	23			225	10
255	11.0837			255	19.3			255	19.3			255	12.4
285	4.4335			285	12.2			285	10.2			285	10.2
315	4.18719			315	14.3			315	12			315	4
345	3.44828			345	11.4			345	9.1			345	4
375	0.98522			375	8.2			375	6.9			375	3
405	0.24631			405	8.1			405	6.1			405	0
435	0			435	3.2			435	2.9			435	0
465	0			465	3.3			465	3.3			465	0
495	0			495	0			495	0			495	0

[truncated: 7 more sheets: Fig. 8a, Fig. 8f, Suppl. Fig. 5j, Suppl. Fig. 6a-d, Suppl. Fig. 6e, Suppl. Fig. 7, Suppl. Fig. 8]
